# Supplementary material for: Composition and function of the C1b/C1f region in the ciliary central apparatus
Source: Sci Rep. 2021 Jun 3;11:11760. doi: 10.1038/s41598-021-90996-9 (PMC8175508; doi:10.1038/s41598-021-90996-9)
Supplement: Supplementary file 3 — Supplementary Information 3. [file 41598_2021_90996_MOESM3_ESM.xlsx]

## Sheet: Arkusz1
	Table S2 Mass-spectrometry analysis of proteins biotinylated in cells expressing Spef2A-HA-BirA*. Proteins present in both control and experimental samples are highlighted in green.
	WT-Exp1								Spef2A-BirA-Exp1								WT-Exp2								Spef2A-BirA-Exp2
	Accession	Score	Mass	Matches	Sequences	Description			Accession	Score	Mass	Matches	Sequences	Description			Accession	Score	Mass	Matches	Sequences	Description			Accession	Score	Mass	Matches	Sequences	Description
	3703.m00089	5503	49953	93	21	TTHERM_00348510	BTU1, Beta TUbulin 1		3703.m00089	3910	49953	67	20	TTHERM_00348510	BTU1, Beta TUbulin 1		3703.m00089	10022	49953	161	22	TTHERM_00348510	BTU1, Beta TUbulin 1		3703.m00089	7293	49953	115	21	TTHERM_00348510	BTU1, Beta TUbulin 1
	3697.m00275	5402	61182	118	32	TTHERM_00192030			3735.m00096	3508	49969	61	14	TTHERM_00558620	ATU1, Alpha-TUbulin 1		3684.m00123	7691	69798	126	28	TTHERM_00530750			3684.m00123	6937	69798	121	28	TTHERM_00530750
	3735.m00096	3476	49969	65	14	TTHERM_00558620	ATU1, Alpha-TUbulin 1		3697.m00275	2815	61182	60	26	TTHERM_00192030			3735.m00096	6303	49969	111	19	TTHERM_00558620	ATU1, Alpha-TUbulin 1		3735.m00096	3675	49969	71	15	TTHERM_00558620	ATU1, Alpha-TUbulin 1
	3702.m00023	1871	74633	54	23	TTHERM_00140960			3698.m00262	1703	87916	49	21	TTHERM_00139700			3716.m00005	4171	531625	105	66	TTHERM_00499300			7.m00494	3566	62980	61	13	TTHERM_00105450
	8.m00495	101	73101	5	3	TTHERM_00122200			19.m00358	90	123129	7	2	TTHERM_00227560			3680.m00086	2781	483979	72	45	TTHERM_00486600			3716.m00005	2330	531625	77	52	TTHERM_00499300
	170.m00092	46	45422	2	1	TTHERM_00939140			21.m00351	46	189919	5	2	TTHERM_00248240	hypothetical protein		3737.m00022	863	510437	26	17	TTHERM_00688470	DYH6		3680.m00086	2252	483979	61	40	TTHERM_00486600
	8.m00325	45	80195	2	1	TTHERM_00112510			7.m00494	1361	62980	29	10	TTHERM_00105450			3721.m00078	420	521147	14	7	TTHERM_00565600	DYH22		3737.m00022	354	510437	15	12	TTHERM_00688470	DYH6
	3698.m00262	1241	87916	42	20	TTHERM_00139700			3688.m00161	1144	182226	27	21	TTHERM_00290850	Androglobin-like		256.m00018	398	460603	12	9	TTHERM_01151430			140.m00071	238	490310	10	7	TTHERM_00821980
	19.m00358	106	123129	7	2	TTHERM_00227560			3684.m00123	1104	69798	24	14	TTHERM_00530750			162.m00065	380	564064	13	11	TTHERM_00912290			48.m00284	226	478813	8	8	TTHERM_00433800
	117.m00087	1230	36772	29	11	TTHERM_00724700			252.m00032	721	198750	15	11	TTHERM_01142770	Spef2A		48.m00284	372	478813	12	9	TTHERM_00433800			256.m00018	201	460603	7	6	TTHERM_01151430
	30.m00277	1046	42826	21	10	TTHERM_00312810			30.m00277	606	42826	11	6	TTHERM_00312810			16.m00291	360	480714	11	5	TTHERM_00193520			3735.m00098	182	490023	5	5	TTHERM_00558640	DYH16
	3676.m00015	919	72640	17	8	TTHERM_00773210			3702.m00023	497	74633	15	9	TTHERM_00140960			68.m00136	240	545890	8	5	TTHERM_00531870			16.m00291	177	480714	6	4	TTHERM_00193520
	3718.m00946	893	50655	32	15				3674.m00056	482	103446	7	6	TTHERM_00691650	Cfap69		129.m00064	231	514738	8	5	TTHERM_00774810			3721.m00078	175	521147	10	6	TTHERM_00565600	DYH22
	110.m00090	35	236253	3	2	TTHERM_00703410	UBX domain containing protein		256.m00035	438	24270	13	7	TTHERM_01151600			140.m00071	217	490310	7	4	TTHERM_00821980			22.m00270	166	506166	4	2	TTHERM_00252430	DYH11
	3717.m00093	871	28686	21	8	TTHERM_00522810			3716.m00005	403	531625	14	13	TTHERM_00499300			229.m00039	64	302929	2	2	TTHERM_01092380			3697.m00275	1968	61182	43	17	TTHERM_00192030
	3680.m00086	681	483979	18	15	TTHERM_00486600			3680.m00086	244	483979	8	7	TTHERM_00486600			170.m00064	50	95785	2	2	TTHERM_00938850			3716.m00093	1540	76166	36	17	TTHERM_00502240
	304.m00025	602	536029	11	9	TTHERM_01276420			3721.m00078	76	521147	3	2	TTHERM_00565600	DYH22		304.m00025	3117	536029	81	57	TTHERM_01276420			304.m00025	1178	536029	36	26	TTHERM_01276420
	77.m00237	584	43868	13	8	TTHERM_00577380			3737.m00022	58	510437	3	3	TTHERM_00688470	DYH6		7.m00494	2608	62980	48	15	TTHERM_00105450			3702.m00023	1157	74633	30	14	TTHERM_00140960
	256.m00035	572	24270	16	8	TTHERM_01151600			96.m00145	396	48652	7	4	TTHERM_00655820			3716.m00093	2082	76166	40	19	TTHERM_00502240			3698.m00262	958	87916	25	12	TTHERM_00139700
	88.m00087	563	44970	14	11	TTHERM_00625950			3697.m00168	389	42429	7	6	TTHERM_00190950			3697.m00275	1748	61182	38	18	TTHERM_00192030			30.m00195	90	102264	3	2	TTHERM_00311970	hypothetical protein
	96.m00145	508	48652	8	4	TTHERM_00655820			117.m00087	374	36772	10	4	TTHERM_00724700			3698.m00262	1395	87916	35	14	TTHERM_00139700			16.m00262	914	49539	21	9	TTHERM_00193230
	7.m00494	469	62980	9	6	TTHERM_00105450			247.m00042	370	11663	14	5	TTHERM_01129660			96.m00145	1174	48652	23	8	TTHERM_00655820			88.m00087	895	44970	23	11	TTHERM_00625950
	3716.m00005	456	531625	18	15	TTHERM_00499300			233.m00032	74	88245	3	1	TTHERM_01100310			88.m00087	1154	44970	27	13	TTHERM_00625950			252.m00032	877	198750	28	20	TTHERM_01142770	Spef2A
	3697.m00090	448	11321	7	3	TTHERM_00189170	histone		117.m00100	355	45597	7	5	TTHERM_00725820	hypothetical protein		3718.m00946	1108	50655	38	18				3697.m00168	868	42429	15	8	TTHERM_00190950
	152.m00075	443	55253	10	8	TTHERM_00857910			3717.m00093	354	28686	9	4	TTHERM_00522810			16.m00262	928	49539	22	10	TTHERM_00193230			3688.m00161	834	182226	23	16	TTHERM_00290850	Androglobin-like
	3738.m00058	442	212155	11	9	TTHERM_00781000	hypothetical protein		45.m00266	353	23024	8	3	TTHERM_00418580			247.m00042	909	11663	25	7	TTHERM_01129660			96.m00145	826	48652	20	8	TTHERM_00655820
	3717.m00098	261	194408	7	7	TTHERM_00522860			3715.m00136	339	39867	7	4	TTHERM_00498260			3681.m00030	146	131325	6	2	TTHERM_00442020			3718.m00946	743	50655	23	10
	3700.m00234	432	96827	11	8	TTHERM_00151820			3740.m00005	338	14922	5	3	TTHERM_00762890			8.m00347	756	79057	17	9	TTHERM_00112730			19.m00360	713	55036	14	8	TTHERM_00227580
	3703.m00077	419	37532	9	4	TTHERM_00348390			88.m00087	323	44970	7	5	TTHERM_00625950			19.m00382	721	50221	14	9	TTHERM_00227800			129.m00110	692	36907	13	6	TTHERM_00777250
	45.m00266	409	23024	8	4	TTHERM_00418580			152.m00075	321	55253	8	7	TTHERM_00857910			180.m00073	657	60586	14	7	TTHERM_00971830			3703.m00077	624	37532	13	6	TTHERM_00348390
	170.m00088	392	69805	13	7	TTHERM_00939100	hypothetical protein		52.m00254	115	130245	9	3	TTHERM_00449630	DExD/H box RNA helicase 35		6.m00549	591	198263	17	15	TTHERM_00089240			13.m00537	609	81942	15	10	TTHERM_00158520
	3705.m00130	348	195230	19	2	TTHERM_00329870	hypothetical protein		304.m00025	313	536029	14	11	TTHERM_01276420			3702.m00023	564	74633	18	9	TTHERM_00140960			6.m00549	600	198263	15	12	TTHERM_00089240
	3692.m00104	347	54762	9	5	TTHERM_00295310	hypothetical protein		77.m00237	302	43868	10	6	TTHERM_00577380			170.m00092	58	45422	3	1	TTHERM_00939140			3681.m00024	581	67958	11	8	TTHERM_00441960
	3711.m00047	317	25210	7	3	TTHERM_00492760			3697.m00013	299	53138	7	7	TTHERM_00188400	Cfap246		3681.m00024	450	67958	7	4	TTHERM_00441960			247.m00042	536	11663	19	6	TTHERM_01129660
	3709.m00032	311	101618	9	7	TTHERM_00473320			3711.m00047	291	25210	6	4	TTHERM_00492760			77.m00237	448	43868	10	7	TTHERM_00577380			3717.m00093	516	28686	14	8	TTHERM_00522810
	3715.m00136	299	39867	8	6	TTHERM_00498260			3676.m00015	268	72640	6	5	TTHERM_00773210			3703.m00077	446	37532	9	4	TTHERM_00348390			181.m00060	434	28971	13	7	TTHERM_00974270
	3693.m00011	289	32216	5	3	TTHERM_00370750	DNA polymerase		3681.m00024	264	67958	7	6	TTHERM_00441960			45.m00266	395	23024	8	3	TTHERM_00418580			77.m00237	427	43868	10	5	TTHERM_00577380
	6.m00636	287	147200	9	8	TTHERM_00094070			19.m00382	256	50221	5	5	TTHERM_00227800			3697.m00168	392	42429	8	5	TTHERM_00190950			256.m00035	415	24270	9	6	TTHERM_01151600
	247.m00042	284	11663	9	4	TTHERM_01129660			180.m00073	255	60586	5	4	TTHERM_00971830			3716.m00032	380	28539	9	5	TTHERM_00499570			45.m00266	406	23024	9	5	TTHERM_00418580
	181.m00060	279	28971	6	4	TTHERM_00974270			3718.m00946	250	50655	9	8				3686.m00070	374	23220	4	1	TTHERM_00471090			162.m00065	402	564064	12	10	TTHERM_00912290
	337.m00009	278	89765	10	7	TTHERM_01345750			3677.m00064	233	56061	6	4	TTHERM_00649240			3729.m00094	356	23862	9	6	TTHERM_00549500			3715.m00136	389	39867	7	4	TTHERM_00498260
	3697.m00168	273	42429	6	4	TTHERM_00190950			3703.m00077	218	37532	6	3	TTHERM_00348390			13.m00537	355	81942	7	6	TTHERM_00158520			117.m00087	388	36772	12	7	TTHERM_00724700
	3720.m00106	266	96747	7	6	TTHERM_00562810			3720.m00095	213	14187	4	3	TTHERM_00561680			6.m00636	353	147200	7	7	TTHERM_00094070			48.m00247	380	60939	7	5	TTHERM_00433410
	3702.m00161	260	90186	7	1	TTHERM_00145340			3677.m00066	199	179429	6	5	TTHERM_00649260			170.m00104	341	94116	7	5	TTHERM_00938820			7.m00479	375	157715	12	10	TTHERM_00105300
	3701.m00107	254	131471	6	4	TTHERM_00218940			3702.m00161	189	90186	6	1	TTHERM_00145340			19.m00361	318	30775	4	2	TTHERM_00227590			3716.m00032	336	28539	6	5	TTHERM_00499570
	13.m00286	254	62445	5	4	TTHERM_00155370			3698.m00148	187	31512	6	4	TTHERM_00137550			3711.m00047	310	25210	9	4	TTHERM_00492760			170.m00104	309	94116	9	8	TTHERM_00938820
	3740.m00005	241	14922	5	4	TTHERM_00762890			88.m01454	185	148547	7	1				3717.m00093	309	28686	6	3	TTHERM_00522810			3676.m00015	290	72640	7	6	TTHERM_00773210
	3677.m00066	240	179429	6	4	TTHERM_00649260			13.m00286	183	62445	4	3	TTHERM_00155370			131.m00134	306	139297	4	2	TTHERM_00784570			6.m00636	287	147200	8	8	TTHERM_00094070
	180.m00073	223	60586	10	7	TTHERM_00971830			181.m00060	180	28971	4	3	TTHERM_00974270			183.m00027	303	47334	6	4	TTHERM_00979780			7.m00462	262	71627	5	4	TTHERM_00105110	HSP70
	19.m00360	221	55036	6	5	TTHERM_00227580			3687.m00124	179	117962	5	4	TTHERM_00317200			13.m00343	295	55690	6	5	TTHERM_00157940			19.m00382	257	50221	5	4	TTHERM_00227800
	3681.m00023	221	29459	4	3	TTHERM_00441950			42.m00299	177	74931	11	4	TTHERM_00394410			298.m00024	294	117056	7	6	TTHERM_01262850			3.m01708	242	149162	7	5	TTHERM_00046390
	3711.m00046	221	15774	6	4	TTHERM_00492750			6.m00512	151	85376	9	1	TTHERM_00086890			3740.m00005	294	14922	8	5	TTHERM_00762890			3698.m00083	237	71521	6	3	TTHERM_00134890
	3673.m00059	201	28862	6	5	TTHERM_00716240			7.m00479	175	157715	4	3	TTHERM_00105300			256.m00035	286	24270	6	2	TTHERM_01151600			3697.m00013	232	53138	5	5	TTHERM_00188400	Cfap246
	7.m00462	197	71627	3	3	TTHERM_00105110	HSP70		52.m00238	171	32756	5	3	TTHERM_00449470			3700.m00085	283	43020	6	5	TTHERM_00149300	ribosomal protein		3711.m00046	228	15774	6	4	TTHERM_00492750
	3729.m00094	189	23862	5	3	TTHERM_00549500			3711.m00046	167	15774	3	2	TTHERM_00492750			337.m00009	280	89765	7	6	TTHERM_01345750			3698.m00088	224	16851	2	1	TTHERM_00134940
	19.m00382	188	50221	4	4	TTHERM_00227800			16.m00456	165	43063	6	4	TTHERM_00196150	hypothetical protein		3676.m00015	279	72640	8	5	TTHERM_00773210			3681.m00023	221	29459	4	3	TTHERM_00441950
	3681.m00024	186	67958	5	4	TTHERM_00441960			3692.m00104	155	54762	3	3	TTHERM_00295310	hypothetical protein		3711.m00046	270	15774	8	4	TTHERM_00492750			131.m00134	219	139297	5	2	TTHERM_00784570
	16.m00456	184	43063	6	5	TTHERM_00196150	hypothetical protein		3673.m00059	152	28862	4	4	TTHERM_00716240			129.m00110	270	36907	8	6	TTHERM_00777250			3733.m00024	215	23369	9	3	TTHERM_00578640
	3686.m00070	181	23220	3	2	TTHERM_00471090			3701.m00014	149	28206	2	2	TTHERM_00216010			3712.m00122	262	33640	5	3	TTHERM_00459310			3740.m00005	214	14922	7	4	TTHERM_00762890
	3677.m00064	181	56061	4	4	TTHERM_00649240			19.m00389	145	16859	3	1	TTHERM_00227870			3702.m00096	254	72961	10	5	TTHERM_00143690			90.m00169	208	13581	5	2	TTHERM_00633360
	129.m00110	171	36907	3	2	TTHERM_00777250			3700.m00085	143	43020	3	3	TTHERM_00149300	ribosomal protein		3701.m00104	250	33571	6	5	TTHERM_00218910			180.m00073	207	60586	6	5	TTHERM_00971830
	13.m00343	170	55690	4	4	TTHERM_00157940			274.m00034	142	64204	3	2	TTHERM_01207630			3.m01998	239	274355	7	7	TTHERM_00045060			3700.m00085	206	43020	6	5	TTHERM_00149300	ribosomal protein
	3698.m00148	165	31512	6	4	TTHERM_00137550			92.m00165	142	70711	5	4	TTHERM_00643530			72.m00131	236	561852	6	6	TTHERM_00551040			159.m00072	201	55476	6	5	TTHERM_00895820
	3733.m00024	157	23369	6	4	TTHERM_00578640			32.m00295	140	109864	13	1	TTHERM_00324460			3709.m00032	230	101618	5	5	TTHERM_00473320			3692.m00104	199	54762	4	3	TTHERM_00295310	hypothetical protein, in WT Exp1
	3709.m00044	156	10920	8	2	TTHERM_00474440			170.m00088	140	69805	4	3	TTHERM_00939100	hypothetical protein		92.m00165	219	70711	7	5	TTHERM_00643530			3702.m00161	193	90186	5	1	TTHERM_00145340
	92.m00165	155	70711	4	2	TTHERM_00643530			41.m00167	137	40080	3	2	TTHERM_00384680			3687.m00124	219	117962	8	7	TTHERM_00317200			115.m00079	191	45089	9	3	TTHERM_00721150
	3.m01708	154	149162	15	3	TTHERM_00046390			3680.m00141	136	85008	3	2	TTHERM_00487150			117.m00087	214	36772	7	4	TTHERM_00724700			17.m00398	187	17751	4	4	TTHERM_00205170	Tt170
	6.m00508	152	32630	2	2	TTHERM_00086850			3702.m00099	133	41063	3	2	TTHERM_00143720			52.m00238	211	32756	5	4	TTHERM_00449470			3705.m00130	177	195230	14	2	TTHERM_00329870	hypothetical protein
	7.m00479	152	157715	4	4	TTHERM_00105300			3728.m00067	129	164195	5	1	TTHERM_00540160			6.m00508	210	32630	6	4	TTHERM_00086850			3708.m00090	177	240507	4	2	TTHERM_00439120
	3684.m00123	151	69798	5	4	TTHERM_00530750			3676.m00028	128	33166	4	1	TTHERM_00773340			213.m00073	209	24581	3	2	TTHERM_01053000			3720.m00095	173	14187	5	4	TTHERM_00561680
	8.m00347	146	79057	4	4	TTHERM_00112730			1.m00688	128	98855	11	2	TTHERM_00006320			3700.m00234	207	96827	6	5	TTHERM_00151820			52.m00238	173	32756	3	3	TTHERM_00449470
	90.m00169	141	13581	3	2	TTHERM_00633360			77.m00175	128	355344	3	1	TTHERM_00576720			19.m00329	201	16150	3	1	TTHERM_00227270			6.m00512	168	85376	9	1	TTHERM_00086890
	167.m00069	137	154566	5	4	TTHERM_00929540			2.m02357	126	102686	4	3	TTHERM_00038990			3700.m00030	195	242300	5	5	TTHERM_00148750			8.m00347	163	79057	5	5	TTHERM_00112730
	133.m00094	137	14762	2	1	TTHERM_00790790			19.m00360	124	55036	2	2	TTHERM_00227580			19.m00360	193	55036	7	3	TTHERM_00227580			167.m00069	161	154566	6	4	TTHERM_00929540
	42.m00299	136	74931	6	4	TTHERM_00394410			470.m00007	123	46035	3	1	TTHERM_01565130			2.m02357	192	102686	7	5	TTHERM_00038990			92.m00165	160	70711	5	4	TTHERM_00643530
	3720.m00095	136	14187	3	3	TTHERM_00561680			225.m00045	123	104924	8	1	TTHERM_01084230			236.m00038	187	102154	4	3	TTHERM_01106200			3719.m00028	157	29257	7	4	TTHERM_00476670
	48.m00284	136	478813	3	3	TTHERM_00433800			5.m00439	121	16975	3	3	TTHERM_00077420	FAP174		3.m01917	186	31403	6	4	TTHERM_00047480			3700.m00030	156	242300	7	7	TTHERM_00148750
	268.m00038	127	37665	2	1	TTHERM_01190430			7.m00462	120	71627	3	2	TTHERM_00105110	HSP70		3715.m00098	186	44497	7	6	TTHERM_00497880			170.m00088	155	69805	4	3	TTHERM_00939100	hypothetical protein
	52.m00238	127	32756	4	3	TTHERM_00449470			3709.m00044	118	10920	7	2	TTHERM_00474440			310.m00045	185	24153	3	2	TTHERM_01289110			183.m00027	155	47334	3	3	TTHERM_00979780
	14.m00453	127	123608	8	1	TTHERM_00185640			3.m01945	118	43700	5	1	TTHERM_00043910			3689.m00153	182	51877	3	2	TTHERM_00339810			256.m00021	153	30614	25	1	TTHERM_01151460
	3738.m00025	121	942481	9	2	TTHERM_00780670			3.m01708	114	149162	4	3	TTHERM_00046390			115.m00079	181	45089	5	4	TTHERM_00721150			3698.m00148	152	31512	5	3	TTHERM_00137550
	3716.m00032	124	28539	2	2	TTHERM_00499570			14.m00453	114	123608	8	1	TTHERM_00185640			3733.m00024	179	23369	8	5	TTHERM_00578640			164.m00089	151	128928	3	3	TTHERM_00923170	P-type ATPase
	89.m00157	122	16797	3	2	TTHERM_00630500			48.m00247	113	60939	2	2	TTHERM_00433410			152.m00075	176	55253	4	3	TTHERM_00857910			3675.m00036	149	61086	3	3	TTHERM_00584850
	256.m00021	120	30614	19	1	TTHERM_01151460			337.m00009	112	89765	5	5	TTHERM_01345750			92.m00130	176	199186	5	5	TTHERM_00641200			3.m01976	147	160003	4	4	TTHERM_00043920
	32.m00295	118	109864	11	1	TTHERM_00324460			6.m00394	111	112635	4	1	TTHERM_00083730			3702.m00210	174	110211	3	2	TTHERM_00145830			30.m00277	147	42826	2	1	TTHERM_00312810
	3702.m00099	118	41063	2	2	TTHERM_00143720			3.m01928	110	59038	7	1	TTHERM_00049060			3708.m00090	173	240507	4	4	TTHERM_00439120			117.m00100	146	45597	2	2	TTHERM_00725820	hypothetical protein
	3687.m00124	118	117962	5	4	TTHERM_00317200			96.m00149	106	178992	4	1	TTHERM_00655860			3719.m00028	173	29257	4	2	TTHERM_00476670			6.m00508	145	32630	7	3	TTHERM_00086850
	3687.m00052	116	70442	4	3	TTHERM_00316370	DRC3		3729.m00034	105	145396	7	1	TTHERM_00545790			3675.m00036	171	61086	4	4	TTHERM_00584850			19.m00361	144	30775	2	2	TTHERM_00227590
	3680.m00141	116	85008	3	3	TTHERM_00487150			6.m00636	105	147200	2	2	TTHERM_00094070			42.m00235	168	65291	3	3	TTHERM_00392730			3701.m00104	144	33571	4	3	TTHERM_00218910
	2.m02357	115	102686	2	2	TTHERM_00038990			6.m00539	104	209810	11	2	TTHERM_00088150			181.m00060	165	28971	7	5	TTHERM_00974270			3702.m00096	143	72961	4	3	TTHERM_00143690
	3686.m00140	114	25074	2	2	TTHERM_00471850			54.m00157	102	36623	2	1	TTHERM_00460500			3677.m00064	163	56061	4	4	TTHERM_00649240			1.m00688	142	98855	15	2	TTHERM_00006320
	41.m00167	114	40080	3	3	TTHERM_00384680			3.m01666	100	53337	7	1	TTHERM_00052270			3721.m00099	159	80002	5	4	TTHERM_00566810			3674.m00056	141	103446	5	4	TTHERM_00691650	Cfap69
	470.m00007	114	46035	3	1	TTHERM_01565130			17.m00398	100	17751	2	2	TTHERM_00205170	Tt170		92.m01213	158	17323	5	4				155.m00090	138	130236	10	1	TTHERM_00874710
	54.m00157	111	36623	2	1	TTHERM_00460500			88.m00134	99	32884	1	1	TTHERM_00628400			7.m00479	158	157715	5	5	TTHERM_00105300			3701.m00014	136	28206	2	2	TTHERM_00216010
	155.m00090	111	130236	13	1	TTHERM_00874710			3693.m00011	99	32216	2	1	TTHERM_00370750	DNA polymerase		3680.m00141	157	85008	5	3	TTHERM_00487150			3697.m00090	133	11321	3	2	TTHERM_00189170	histone
	274.m00034	109	64204	3	2	TTHERM_01207630			3689.m00153	98	51877	1	1	TTHERM_00339810			110.m00115	155	68614	4	3	TTHERM_00703660			133.m00094	132	14762	2	1	TTHERM_00790790
	279.m00026	108	40950	2	1	TTHERM_01220370			3698.m00005	97	17892	2	2	TTHERM_00131110			3732.m00074	154	21022	4	2	TTHERM_00686150			110.m00115	129	68614	3	3	TTHERM_00703660
	16.m00267	106	78045	8	1	TTHERM_00193280			6.m00549	95	198263	3	3	TTHERM_00089240			3698.m00148	153	31512	5	4	TTHERM_00137550			3684.m00019	129	94528	2	2	TTHERM_00529650
	3729.m00034	104	145396	7	1	TTHERM_00545790			3694.m00050	94	122434	7	1	TTHERM_00277580			32.m00295	149	109864	14	1	TTHERM_00324460			14.m00453	127	123608	9	1	TTHERM_00185640
	2.m02242	102	81192	5	3	TTHERM_00037080			8.m05226	93	73474	5	1				13.m00286	149	62445	2	1	TTHERM_00155370			3687.m00124	125	117962	3	3	TTHERM_00317200
	48.m00247	99	60939	2	2	TTHERM_00433410			251.m00034	92	81880	8	1	TTHERM_01141490			3738.m00001	148	185101	4	3	TTHERM_00780430			3673.m00059	124	28862	6	3	TTHERM_00716240
	3692.m00054	98	226649	5	1	TTHERM_00294810			3716.m00093	92	76166	2	2	TTHERM_00502240			3.m01708	146	149162	3	3	TTHERM_00046390			3686.m00108	120	28954	2	2	TTHERM_00471510
	327.m00018	97	137707	3	1	TTHERM_01326880			30.m00312	90	303251	8	1	TTHERM_00313160			3673.m00059	144	28862	8	4	TTHERM_00716240			3735.m00066	116	495759	5	5	TTHERM_00558310
	5.m00520	96	78948	1	1	TTHERM_00079230			167.m00069	90	154566	2	2	TTHERM_00929540			3717.m00110	142	186682	2	2	TTHERM_00522980			16.m00315	114	107250	4	2	TTHERM_00193760
	3681.m00112	93	86014	2	2	TTHERM_00442840			155.m00090	89	130236	10	1	TTHERM_00874710			1.m00688	142	98855	13	2	TTHERM_00006320			3.m01917	113	31403	3	3	TTHERM_00047480
	225.m00045	93	104924	4	1	TTHERM_01084230			3697.m00216	88	122970	6	1	TTHERM_00191430			327.m00018	141	137707	5	1	TTHERM_01326880			337.m00009	112	89765	4	4	TTHERM_01345750
	3716.m00093	92	76166	4	4	TTHERM_00502240			129.m00110	88	36907	2	2	TTHERM_00777250			3681.m00023	140	29459	4	4	TTHERM_00441950			3687.m00052	111	70442	2	2	TTHERM_00316370	DRC3
	251.m00034	91	81880	8	1	TTHERM_01141490			256.m00021	86	30614	10	1	TTHERM_01151460			48.m00247	138	60939	2	2	TTHERM_00433410			3683.m00013	110	60274	3	3	TTHERM_00825190
	154.m00110	91	45663	7	1	TTHERM_00865220			279.m00026	85	40950	1	1	TTHERM_01220370			3676.m00028	137	33166	3	2	TTHERM_00773340			3694.m00050	110	122434	8	1	TTHERM_00277580
	3718.m00055	90	64268	7	1	TTHERM_00535660			48.m00205	84	34236	1	1	TTHERM_00430020			5.m00520	135	78948	3	2	TTHERM_00079230			19.m00329	106	16150	2	2	TTHERM_00227270
	1.m00688	90	98855	6	1	TTHERM_00006320			214.m00041	83	36800	3	2	TTHERM_01054200			3676.m00027	133	17620	4	3	TTHERM_00773330			16.m00313	106	35293	2	2	TTHERM_00193740
	6.m00512	89	85376	5	1	TTHERM_00086890			205.m00065	83	314375	5	1	TTHERM_01034400			3698.m00083	133	71521	3	3	TTHERM_00134890			42.m00246	102	41309	2	2	TTHERM_00392840	PHD-finger family protein
	30.m00348	88	59527	1	1	TTHERM_00313520			3716.m00128	81	83011	1	1	TTHERM_00502590			3717.m00081	37	0	2	1				270.m00046	102	23084	1	1	TTHERM_01194830	BBC23
	178.m00074	87	41381	3	1	TTHERM_00962050			3699.m00046	81	83198	1	1	TTHERM_00125530			3701.m00014	130	28206	3	2	TTHERM_00216010			230.m00035	102	165621	2	2	TTHERM_01093530
	6.m00549	86	198263	1	1	TTHERM_00089240			22.m00290	80	70386	5	1	TTHERM_00255600			3684.m00019	126	94528	3	3	TTHERM_00529650			3712.m00122	100	33640	1	1	TTHERM_00459310
	3702.m00096	85	72961	2	2	TTHERM_00143690			182.m00071	80	101495	1	1	TTHERM_00977740			3681.m00116	125	616800	4	4	TTHERM_00442880			159.m00071	100	80601	7	1	TTHERM_00895810
	92.m01213	83	17323	2	2				3705.m00036	79	126616	3	1	TTHERM_00326930			358.m00012	119	22692	3	2	TTHERM_01386050			3715.m00098	100	44497	2	2	TTHERM_00497880
	3681.m00120	81	120200	2	1	TTHERM_00442920			3700.m00030	79	242300	3	3	TTHERM_00148750			90.m00169	119	13581	2	2	TTHERM_00633360			3698.m00139	98	89369	2	2	TTHERM_00136460	hypothetical protein
	3698.m00139	80	89369	2	2	TTHERM_00136460	hypothetical protein		3676.m00029	78	27487	1	1	TTHERM_00773350			3675.m00092	117	131390	1	1	TTHERM_00585420			3738.m00001	98	185101	4	4	TTHERM_00780430
	3694.m00050	80	122434	5	1	TTHERM_00277580			1.m00977	78	45361	2	1	TTHERM_00016220			3715.m00136	116	39867	4	3	TTHERM_00498260			5.m00611	98	11527	2	1	TTHERM_00075670
	3698.m00227	80	26562	2	2	TTHERM_00138340			3693.m00017	77	193912	3	1	TTHERM_00370810			3694.m00007	116	3318	4	1	TTHERM_00277130			3676.m00028	96	33166	3	3	TTHERM_00773340
	3713.m00146	79	57701	2	2	TTHERM_00406590			30.m00348	77	59527	1	1	TTHERM_00313520			139.m00128	114	73858	4	4	TTHERM_00820660			3676.m00029	95	27487	1	1	TTHERM_00773350
	3701.m00014	79	28206	2	2	TTHERM_00216010			3707.m00070	76	65346	5	1	TTHERM_00058410			3713.m00065	112	167641	2	2	TTHERM_00400750			225.m00045	95	104924	6	1	TTHERM_01084230
	3715.m00037	77	110327	1	1	TTHERM_00497260			136.m00065	75	413859	6	1	TTHERM_00800260			252.m00039	111	21415	2	1	TTHERM_01142730			13.m00468	93	16308	6	1	TTHERM_00161170
	3693.m00086	77	234265	1	1	TTHERM_00372530			3710.m00072	75	17082	1	1	TTHERM_00467660	ribosomal protein		45.m00241	109	111549	4	2	TTHERM_00418270			99.m00148	91	20908	1	1	TTHERM_00666540
	3722.m00040	77	9214	2	1	TTHERM_00526450			133.m00094	75	14762	1	1	TTHERM_00790790			120.m00131	108	69091	3	2	TTHERM_00736480			6.m00484	89	111511	6	1	TTHERM_00085620
	3.m01928	76	59038	4	1	TTHERM_00049060			188.m00072	74	15329	1	1	TTHERM_00997710			117.m00100	107	45597	2	2	TTHERM_00725820	hypothetical protein		178.m00074	89	41381	3	1	TTHERM_00962050
	22.m00354	76	18306	1	1	TTHERM_00257230			3697.m00090	74	11321	1	1	TTHERM_00189170	histone		42.m00299	107	74931	3	2	TTHERM_00394410			167.m00068	88	211559	3	1	TTHERM_00929530
	3701.m00100	74	68084	2	1	TTHERM_00218870			8.m00347	72	79057	1	1	TTHERM_00112730			6.m00512	47	85376	2	1	TTHERM_00086890			149.m00058	86	182534	1	1	TTHERM_00849310
	91.m00157	73	181234	1	1	TTHERM_00637390			87.m00181	71	71008	6	1	TTHERM_00624130			3709.m00044	107	10920	5	2	TTHERM_00474440			3689.m00001	86	45171	2	1	TTHERM_00333210
	19.m00288	73	33026	1	1	TTHERM_00225860			92.m00130	71	199186	1	1	TTHERM_00641200			3737.m00016	106	46548	1	1	TTHERM_00688410			3693.m00086	85	234265	3	2	TTHERM_00372530
	3699.m00165	72	49651	7	1	TTHERM_00128720			151.m00081	70	0	4	1				224.m00032	105	227468	8	1	TTHERM_01082880			45.m00241	85	111549	2	2	TTHERM_00418270
	1.m00832	72	170898	2	2	TTHERM_00011780			154.m00110	70	45663	5	1	TTHERM_00865220			3713.m00146	105	57701	5	4	TTHERM_00406590			3.m01903	85	44422	10	1	TTHERM_00049050
	3744.m00055	71	155612	4	1	TTHERM_00709590			3712.m00032	70	189100	4	2	TTHERM_00455400	hypothetical protein		3672.m00021	104	48150	2	2	TTHERM_00760390			32.m00295	84	109864	6	1	TTHERM_00324460
	121.m00103	70	10355	3	1	TTHERM_00748980			136.m00121	69	242882	2	1	TTHERM_00804790			3700.m00233	103	41245	2	1	TTHERM_00151810			13.m00286	83	62445	2	2	TTHERM_00155370
	16.m00502	69	99609	2	2	TTHERM_00196610			170.m00104	69	94116	1	1	TTHERM_00938820			2.m02242	102	81192	3	3	TTHERM_00037080			13.m00343	83	55690	3	2	TTHERM_00157940
	3703.m00108	69	35557	1	1	TTHERM_00348700			23.m00347	68	48167	2	1	TTHERM_00264850	hypothetical protein		239.m00029	102	25065	2	1	TTHERM_01109800			3677.m00066	81	179429	2	2	TTHERM_00649260
	224.m00032	69	227468	5	1	TTHERM_01082880			3731.m00048	67	228502	6	1	TTHERM_00670530			3698.m00005	100	17892	3	2	TTHERM_00131110			285.m00027	81	56859	2	2	TTHERM_01232280	hypothetical protein
	214.m00041	69	36800	3	2	TTHERM_01054200			115.m00079	66	45089	2	1	TTHERM_00721150			3735.m00066	99	495759	1	1	TTHERM_00558310			3710.m00100	81	169620	2	2	TTHERM_00467950
	3700.m00030	69	242300	2	2	TTHERM_00148750			3677.m00089	66	85456	6	1	TTHERM_00649490			3689.m00001	98	45171	2	2	TTHERM_00333210			8.m00504	80	59985	1	1	TTHERM_00122290
	230.m00050	69	119506	4	1	TTHERM_01093680			861.m00002	65	31283	6	1	TTHERM_01959360			22.m00269	97	68006	4	1	TTHERM_00252420			3709.m00032	80	101618	1	1	TTHERM_00473320
	90.m00194	68	37586	4	1	TTHERM_00633610			3687.m00182	64	480782	4	2	TTHERM_00318780	PH domain containing protein		3706.m00216	97	103907	5	4	TTHERM_00242510			3732.m00074	80	21022	2	2	TTHERM_00686150
	47.m00193	67	133650	3	1	TTHERM_00424640			87.m00171	63	57226	1	1	TTHERM_00623040			3732.m00082	96	29292	3	3	TTHERM_00686230			40.m00293	80	309314	4	1	TTHERM_00383500
	3735.m00042	67	88618	2	2	TTHERM_00558060			3704.m00118	63	43642	1	1	TTHERM_00446290	PACRG		16.m00460	94	197151	2	2	TTHERM_00196190			225.m00042	80	89337	2	2	TTHERM_01084200	IFT80
	3721.m00077	67	31378	1	1	TTHERM_00565590			13.m00537	63	81942	1	1	TTHERM_00158520			260.m00017	94	157994	4	3	TTHERM_01164060			3681.m00116	79	616800	3	3	TTHERM_00442880
	3675.m00036	66	61086	1	1	TTHERM_00584850			3739.m00046	63	158311	2	1	TTHERM_00728950			3676.m00029	93	27487	2	2	TTHERM_00773350			87.m00171	79	57226	2	2	TTHERM_00623040
	3689.m00087	66	55459	2	2	TTHERM_00338110			6.m00440	62	15348	9	1	TTHERM_00085180			470.m00007	93	46035	2	1	TTHERM_01565130			3732.m00082	79	29292	2	2	TTHERM_00686230
	13.m00537	65	81942	1	1	TTHERM_00158520			3699.m00132	62	47785	4	1	TTHERM_00128390			30.m00348	93	59527	2	2	TTHERM_00313520			40.m00277	79	15373	2	1	TTHERM_00382350
	159.m00072	65	55476	2	2	TTHERM_00895820			19.m00329	60	16150	1	1	TTHERM_00227270			3700.m01683	90	32751	1	1				3729.m00034	78	145396	5	1	TTHERM_00545790
	133.m00065	62	75647	3	1	TTHERM_00790500			48.m00284	60	478813	1	1	TTHERM_00433800			3729.m00034	90	145396	6	1	TTHERM_00545790			16.m00502	78	99609	2	2	TTHERM_00196610
	23.m00276	61	236533	2	2	TTHERM_00263150			3718.m00126	60	16110	5	2	TTHERM_00537370	hypothetical protein		158.m00090	90	132039	6	1	TTHERM_00891210			3729.m00094	78	23862	2	1	TTHERM_00549500
	3675.m00092	60	131390	1	1	TTHERM_00585420			8.m00495	60	73101	3	2	TTHERM_00122200			3691.m00055	88	37406	3	2	TTHERM_00299830			16.m00267	77	78045	8	1	TTHERM_00193280
	3689.m00134	60	20467	1	1	TTHERM_00339620			22.m00347	40	131022	2	1	TTHERM_00257160			3744.m00027	88	26199	3	2	TTHERM_00706300			5.m00520	77	78948	1	1	TTHERM_00079230
	3709.m00028	59	108611	1	1	TTHERM_00473280			3700.m00234	59	96827	1	1	TTHERM_00151820			3689.m00095	88	88697	1	1	TTHERM_00338210			3700.m00234	76	96827	3	3	TTHERM_00151820
	3675.m00082	59	28048	2	1	TTHERM_00585320			5.m00520	58	78948	1	1	TTHERM_00079230			251.m00034	87	81880	7	1	TTHERM_01141490			3677.m00089	76	85456	5	1	TTHERM_00649490
	54.m00290	59	76023	4	1	TTHERM_00463820			13.m00481	58	250235	5	2	TTHERM_00161300	hypothetical protein		3686.m00140	86	25074	2	2	TTHERM_00471850			3728.m00060	75	21645	1	1	TTHERM_00540090
	16.m00413	58	90155	4	3	TTHERM_00194730	hypothetical protein		90.m00169	58	13581	1	1	TTHERM_00633360			3707.m00026	85	27065	1	1	TTHERM_00055970			47.m00193	74	133650	3	1	TTHERM_00424640
	6.m00539	57	209810	5	1	TTHERM_00088150			38.m00211	57	40542	2	1	TTHERM_00361610			108.m00121	84	46944	1	1	TTHERM_00695730			3.m01998	74	274355	1	1	TTHERM_00045060
	240.m00029	56	54883	2	1	TTHERM_01111020			17.m00388	56	209699	3	1	TTHERM_00204080			3733.m00016	83	76031	2	2	TTHERM_00578560			3699.m00165	73	49651	4	1	TTHERM_00128720
	3698.m00081	56	40418	2	1	TTHERM_00134870			16.m00267	56	78045	5	1	TTHERM_00193280			45.m00162	83	171592	5	1	TTHERM_00414440			3672.m00021	73	48150	1	1	TTHERM_00760390
	3671.m00070	56	234138	3	1	TTHERM_00723610			132.m00116	56	56626	2	1	TTHERM_00787300			167.m00068	83	211559	2	1	TTHERM_00929530			3744.m00027	72	26199	1	1	TTHERM_00706300
	3684.m00019	55	94528	1	1	TTHERM_00529650			3732.m00074	55	21022	1	1	TTHERM_00686150			22.m00354	82	18306	1	1	TTHERM_00257230			388.m00008	72	86615	1	1	TTHERM_01435670
	3.m01976	55	160003	4	2	TTHERM_00043920			3687.m00052	55	70442	2	2	TTHERM_00316370	DRC3		7.m00462	81	71627	1	1	TTHERM_00105110	HSP70		3707.m00109	72	66101	2	2	TTHERM_00058800	LF4 kinase
	13.m00287	54	57750	1	1	TTHERM_00155380			45.m00241	55	111549	1	1	TTHERM_00418270			119.m00110	81	31376	2	1	TTHERM_00732640			3717.m00110	70	186682	1	1	TTHERM_00522980
	3679.m00124	54	80396	5	1	TTHERM_00420940			162.m00065	55	564064	2	2	TTHERM_00912290	DYH7		265.m00027	80	49501	1	1	TTHERM_01179780			3709.m00044	70	10920	3	2	TTHERM_00474440
	115.m00079	54	45089	2	1	TTHERM_00721150			3736.m00004	54	137326	1	1	TTHERM_00660160			108.m00193	80	14589	2	2	TTHERM_00697490			3.m01928	69	59038	4	1	TTHERM_00049060
	205.m00065	53	314375	4	2	TTHERM_01034400			101.m00135	54	166612	2	2	TTHERM_00673410			3715.m00037	79	110327	1	1	TTHERM_00497260			3706.m00122	68	123082	6	1	TTHERM_00241540
	37.m00203	53	71389	3	1	TTHERM_00355000			231.m00028	54	93034	4	1	TTHERM_01094820			40.m00277	79	15373	2	1	TTHERM_00382350			3694.m00048	68	29690	3	1	TTHERM_00277560
	16.m00315	53	107250	1	1	TTHERM_00193760			13.m00287	54	57750	1	1	TTHERM_00155380			133.m00094	79	14762	1	1	TTHERM_00790790			3692.m00009	67	110414	3	2	TTHERM_00293350
	3676.m00029	53	27487	1	1	TTHERM_00773350			3695.m00049	54	56923	2	1	TTHERM_00343760			87.m00171	78	57226	2	2	TTHERM_00623040			224.m00032	67	227468	4	1	TTHERM_01082880
	266.m00022	52	337911	2	1	TTHERM_01180980			3718.m00132	54	92471	2	1	TTHERM_00537430			16.m00394	78	145759	3	2	TTHERM_00194540			3.m01919	66	73539	3	1	TTHERM_00046680
	19.m00302	51	33747	2	1	TTHERM_00226000			110.m00090	54	236253	3	2	TTHERM_00703410	UBX domain containing protein		3685.m00017	39	298892	2	1	TTHERM_00599900			269.m00025	66	223735	5	2	TTHERM_01193580
	5.m00578	51	99653	2	2	TTHERM_00079820			42.m00201	54	105106	2	1	TTHERM_00391400			225.m00045	78	104924	4	1	TTHERM_01084230			3713.m00035	65	97421	2	1	TTHERM_00399430
	95.m00126	51	102842	3	1	TTHERM_00653930			137.m00127	54	125586	2	1	TTHERM_00809380			3710.m00100	78	169620	2	2	TTHERM_00467950			3709.m00095	65	14002	1	1	TTHERM_00474970
	48.m00254	51	185507	3	1	TTHERM_00433480			336.m00021	53	80481	4	1	TTHERM_01344740			3700.m00118	78	14259	2	2	TTHERM_00149630			8.m00448	65	21302	1	1	TTHERM_00118720
	45.m00251	51	101417	1	1	TTHERM_00418370			3693.m00125	53	35666	3	1	TTHERM_00374960			16.m00313	78	35293	2	1	TTHERM_00193740			369.m00007	64	68765	3	1	TTHERM_01401730
	3714.m00084	50	16875	2	1	TTHERM_00411530			3698.m00081	53	40418	2	1	TTHERM_00134870			167.m00069	77	154566	2	2	TTHERM_00929540			3710.m00101	64	152019	3	1	TTHERM_00467960
	167.m00068	50	211559	1	1	TTHERM_00929530			3704.m00089	53	179355	4	1	TTHERM_00445990			48.m00311	76	21132	2	2	TTHERM_00434070			19.m00288	63	33026	1	1	TTHERM_00225860
	158.m00125	49	106914	1	1	TTHERM_00894530			178.m00074	53	41381	1	1	TTHERM_00962050			14.m00453	75	123608	4	1	TTHERM_00185640			252.m00039	63	21415	1	1	TTHERM_01142730
	92.m00130	49	199186	1	1	TTHERM_00641200			7.m00378	52	155811	1	1	TTHERM_00101300			279.m00026	75	40950	1	1	TTHERM_01220370			3717.m00098	63	194408	2	1	TTHERM_00522860
	3702.m00127	49	118072	3	1	TTHERM_00145000			1.m01024	52	138810	4	1	TTHERM_00019670			3686.m00108	75	28954	1	1	TTHERM_00471510			198.m00059	62	29058	1	1	TTHERM_01016050
	77.m00140	49	136477	3	1	TTHERM_00575380			1194.m00002	52	30430	3	1	TTHERM_02191730			6.m00493	75	85308	2	2	TTHERM_00086700			3722.m00040	62	9214	2	1	TTHERM_00526450
	336.m00021	49	80481	3	1	TTHERM_01344740			229.m00039	52	302929	1	1	TTHERM_01092380			219.m00044	74	187273	2	1	TTHERM_01075790			244.m00041	62	35153	3	1	TTHERM_01124010
	170.m00087	48	108652	2	1	TTHERM_00939090			96.m00133	52	51293	2	1	TTHERM_00655660			40.m00293	74	309314	4	1	TTHERM_00383500			3699.m00033	61	56802	4	1	TTHERM_00125400
	140.m00092	48	155140	3	1	TTHERM_00822220			224.m00032	51	227468	3	1	TTHERM_01082880			3701.m00092	74	79710	1	1	TTHERM_00218790			214.m00041	60	36800	1	1	TTHERM_01054200
	110.m00099	48	74303	3	1	TTHERM_00703500			22.m00354	51	18306	1	1	TTHERM_00257230			239.m00049	73	18235	1	1	TTHERM_01109770			470.m00007	60	46035	2	2	TTHERM_01565130
	47.m00212	47	119317	1	1	TTHERM_00425820			19.m00302	51	33747	2	1	TTHERM_00226000			107.m00117	73	150075	1	1	TTHERM_00694540			236.m00038	59	102154	2	1	TTHERM_01106200
	298.m00024	47	117056	1	1	TTHERM_01262850			1.m00932	51	88124	3	1	TTHERM_00013780			40.m00228	73	42325	1	1	TTHERM_00378890			1.m00832	59	170898	1	1	TTHERM_00011780
	239.m00028	47	172300	2	1	TTHERM_01109790			1.m00972	51	15520	1	1	TTHERM_00016170			3710.m00101	73	152019	4	1	TTHERM_00467960			99.m00151	59	79436	1	1	TTHERM_00666570
	22.m00276	47	106945	3	1	TTHERM_00253480			45.m00251	51	101417	1	1	TTHERM_00418370			242.m00038	72	51084	1	1	TTHERM_01119520			3715.m00067	58	15243	1	1	TTHERM_00497570
	271.m00036	47	67774	3	1	TTHERM_01197050			136.m00116	50	137148	2	1	TTHERM_00804740			3721.m00077	72	31378	1	1	TTHERM_00565590			3714.m00084	57	16875	3	1	TTHERM_00411530
	1.m00658	46	550334	3	1	TTHERM_00006020			3708.m00090	50	240507	1	1	TTHERM_00439120			6.m00484	72	111511	4	1	TTHERM_00085620			336.m00021	57	80481	4	1	TTHERM_01344740
	1.m00977	46	45361	1	1	TTHERM_00016220			204.m00044	50	134026	2	1	TTHERM_01028860			211.m00061	72	39263	1	1	TTHERM_01049350			41.m00253	57	94941	1	1	TTHERM_00388510
	149.m00079	45	443438	3	1	TTHERM_00849520			3711.m00060	50	10127	5	1	TTHERM_00492890			90.m00223	71	12973	1	1	TTHERM_00633150			60.m00134	56	25631	1	1	TTHERM_00488340
	3741.m00012	45	156392	2	1	TTHERM_00841290			23.m00330	50	406690	4	1	TTHERM_00264680			270.m00029	70	85228	1	1	TTHERM_01194660			271.m00043	56	54402	1	1	TTHERM_01197120
	3684.m00042	45	51256	1	1	TTHERM_00529880			3715.m00012	49	33076	2	1	TTHERM_00497010			16.m00315	70	107250	1	1	TTHERM_00193760			1.m00977	56	45361	1	1	TTHERM_00016220
	3671.m00012	45	111621	1	1	TTHERM_00723030			3735.m00042	49	88618	1	1	TTHERM_00558060			3718.m00010	69	11718	2	1	TTHERM_00535210			3675.m00082	56	28048	2	1	TTHERM_00585320
	3693.m00062	45	39717	1	1	TTHERM_00371260			252.m00036	49	25681	1	1	TTHERM_01142810			2.m02204	69	83572	3	1	TTHERM_00037430			3741.m00012	56	156392	4	1	TTHERM_00841290
	23.m00335	45	84521	2	1	TTHERM_00264730			3705.m00013	49	79070	5	1	TTHERM_00326690			3.m01671	69	50136	1	1	TTHERM_00047680			1.m00776	55	44730	1	1	TTHERM_00011220
	3704.m00085	45	214301	2	1	TTHERM_00445950			6.m00487	49	130304	6	1	TTHERM_00085650			3694.m00050	66	122434	4	1	TTHERM_00277580			3707.m00261	55	98496	1	1	TTHERM_00069360
	3732.m00082	45	29292	1	1	TTHERM_00686230			5.m00466	49	126344	2	1	TTHERM_00077690			6.m00440	66	15348	3	3	TTHERM_00085180			30.m00348	55	59527	1	1	TTHERM_00313520
	3685.m00017	45	298892	3	1	TTHERM_00599900			226.m00034	48	246287	4	1	TTHERM_01085460			3701.m00223	66	85658	1	1	TTHERM_00221120			242.m00032	55	42790	1	1	TTHERM_01119460
	3704.m00045	45	129674	3	1	TTHERM_00444550			3677.m00015	47	141470	3	1	TTHERM_00648750			3704.m00040	66	21406	2	2	TTHERM_00444510			3731.m00048	55	228502	5	1	TTHERM_00670530
	3704.m00089	44	179355	2	1	TTHERM_00445990			585.m00004	47	72706	2	1	TTHERM_01714380			3704.m00089	65	179355	5	1	TTHERM_00445990			3742.m00047	55	79062	4	1	TTHERM_00756350
	3683.m00037	44	185734	2	1	TTHERM_00825430			3722.m00008	47	28641	1	1	TTHERM_00525130			204.m00044	64	134026	3	1	TTHERM_01028860			22.m00347	54	131022	2	1	TTHERM_00257160
	6.m00440	44	15348	1	1	TTHERM_00085180			167.m00068	47	211559	1	1	TTHERM_00929530			256.m00023	64	28859	2	2	TTHERM_01151500			3703.m00185	54	105299	2	1	TTHERM_00353490
	133.m00089	44	77180	1	1	TTHERM_00790740			1.m00967	47	22115	1	1	TTHERM_00016120			3715.m00132	64	262654	1	1	TTHERM_00498220			279.m00026	54	40950	1	1	TTHERM_01220370
	1.m00779	44	166513	2	1	TTHERM_00011250			3738.m00034	47	40393	2	1	TTHERM_00780760			240.m00029	63	54883	4	1	TTHERM_01111020			3700.m01683	54	32751	1	1
	158.m00090	44	132039	2	1	TTHERM_00891210			221.m00057	46	327856	2	1	TTHERM_01079220			3716.m00982	63	30518	1	1				3700.m00118	53	14259	1	1	TTHERM_00149630
	3.m01927	43	165575	2	1	TTHERM_00052580			3.m01927	46	165575	2	1	TTHERM_00052580			159.m00072	63	55476	1	1	TTHERM_00895820			205.m00065	53	314375	3	1	TTHERM_01034400
	193.m00038	43	9070	2	1	TTHERM_01006440			149.m00079	46	443438	4	1	TTHERM_00849520			16.m00502	63	99609	2	2	TTHERM_00196610			3677.m00064	52	56061	2	2	TTHERM_00649240
	19.m00311	43	237066	2	1	TTHERM_00227090			40.m00282	46	48055	1	1	TTHERM_00382400			5.m00611	63	11527	1	1	TTHERM_00075670			3682.m00028	52	17775	1	1	TTHERM_00823670
	5.m00568	43	29142	1	1	TTHERM_00079720			45.m00242	46	100964	1	1	TTHERM_00418280			144.m00135	62	19843	2	1	TTHERM_00829380			22.m00354	52	18306	1	1	TTHERM_00257230
	13.m00468	43	16308	2	1	TTHERM_00161170			3714.m00084	45	16875	2	1	TTHERM_00411530			45.m00251	62	101417	1	1	TTHERM_00418370			3.m01825	52	151137	5	1	TTHERM_00051660
	3681.m00002	43	74291	5	1	TTHERM_00441710			273.m00018	45	127604	2	1	TTHERM_01205230			3680.m00034	62	173482	3	1	TTHERM_00486070			152.m00075	52	55253	2	2	TTHERM_00857910
	198.m00066	42	52100	6	1	TTHERM_01016120			157.m00066	45	62867	1	1	TTHERM_00884620			88.m00134	60	32884	1	1	TTHERM_00628400			1.m00972	51	15520	1	1	TTHERM_00016170
	3681.m00088	42	25061	1	1	TTHERM_00442600			5.m00578	44	99653	1	1	TTHERM_00079820			133.m00089	60	77180	1	1	TTHERM_00790740			3686.m00070	51	23220	1	1	TTHERM_00471090
	231.m00034	42	73893	1	1	TTHERM_01094880			3675.m00063	44	190973	3	1	TTHERM_00585130			3710.m00113	59	84553	3	2	TTHERM_00469080			6.m00493	51	85308	1	1	TTHERM_00086700
	3720.m00099	42	111563	3	1	TTHERM_00561720			3684.m00061	44	100540	2	1	TTHERM_00530070			3714.m00084	59	16875	3	1	TTHERM_00411530			3737.m00030	51	93595	5	1	TTHERM_00688550
	213.m00082	42	3258	3	1	TTHERM_01053090			271.m00043	44	54402	2	1	TTHERM_01197120			2.m02033	58	17930	2	2	TTHERM_00028740			5.m00439	51	16975	1	1	TTHERM_00077420	FAP174
	3684.m00101	42	99644	2	1	TTHERM_00530530			298.m00024	44	117056	1	1	TTHERM_01262850			3672.m00050	58	138740	4	1	TTHERM_00760680			121.m00103	51	10355	2	1	TTHERM_00748980
	203.m00030	42	17523	1	1	TTHERM_01027460			170.m00092	44	45422	2	1	TTHERM_00939140			40.m00280	57	75282	1	1	TTHERM_00382380			3725.m00067	51	65841	1	1	TTHERM_00616340
	3723.m00020	42	91870	1	1	TTHERM_00506920			3733.m00024	44	23369	2	2	TTHERM_00578640			3690.m00020	56	15910	1	1	TTHERM_00266390			3671.m00070	50	234138	2	1	TTHERM_00723610
	2.m02139	42	83917	3	1	TTHERM_00039210			40.m00279	44	124400	1	1	TTHERM_00382370			205.m00065	56	314375	4	1	TTHERM_01034400			107.m00117	50	150075	1	1	TTHERM_00694540
	3742.m00047	42	79062	2	1	TTHERM_00756350			256.m00029	43	162153	2	1	TTHERM_01151570			140.m00054	56	433105	1	1	TTHERM_00821790			158.m00090	49	132039	3	1	TTHERM_00891210
	3681.m00140	42	45986	1	1	TTHERM_00443120			3690.m00062	43	28308	1	1	TTHERM_00267820			3720.m00095	56	14187	2	1	TTHERM_00561680			204.m00044	49	134026	1	1	TTHERM_01028860
	3682.m00002	42	151241	2	1	TTHERM_00823370			266.m00022	43	337911	2	1	TTHERM_01180980			1.m00953	56	52271	1	1	TTHERM_00015980			3720.m00098	49	15601	1	1	TTHERM_00561710
	3682.m00028	41	17775	1	1	TTHERM_00823670			8.m00306	43	81492	2	1	TTHERM_00112320			3675.m00063	56	190973	5	1	TTHERM_00585130			3718.m00006	49	131892	3	1	TTHERM_00535170
	3711.m00060	41	10127	3	1	TTHERM_00492890			119.m00081	43	189602	1	1	TTHERM_00730370			3699.m00033	55	56802	3	1	TTHERM_00125400			2.m02204	48	83572	1	1	TTHERM_00037430
	3731.m00048	41	228502	2	1	TTHERM_00670530			3715.m00005	43	216951	1	1	TTHERM_00495940			3689.m00144	55	58766	1	1	TTHERM_00339720			3679.m00124	48	80396	2	1	TTHERM_00420940
	3699.m00033	41	56802	2	1	TTHERM_00125400			2.m02242	43	81192	1	1	TTHERM_00037080			3711.m00060	55	10127	6	1	TTHERM_00492890			77.m00140	48	136477	2	1	TTHERM_00575380
	189.m00055	41	315260	1	1	TTHERM_00998980			3710.m00069	43	39381	2	2	TTHERM_00467630			3.m01976	54	160003	1	1	TTHERM_00043920			7.m00554	48	141244	5	1	TTHERM_00107120
	3696.m00025	41	295894	1	1	TTHERM_00304360			3709.m00032	42	101618	1	1	TTHERM_00473320			3722.m00040	54	9214	2	1	TTHERM_00526450			3723.m00020	48	91870	2	1	TTHERM_00506920
	186.m00082	41	21641	1	1	TTHERM_00993050			369.m00007	42	68765	1	1	TTHERM_01401730			3716.m00128	54	83011	1	1	TTHERM_00502590			48.m00205	47	34236	1	1	TTHERM_00430020
	3.m01849	40	110121	1	1	TTHERM_00051670			198.m00066	42	52100	4	1	TTHERM_01016120			3689.m00087	54	55459	1	1	TTHERM_00338110			108.m00136	47	88068	1	1	TTHERM_00695880	TPR Domain containing protein
	14.m00501	40	64644	1	1	TTHERM_00187170			19.m00404	42	360681	3	1	TTHERM_00231980			13.m00482	54	54591	2	1	TTHERM_00161310			3698.m00005	46	17892	3	1	TTHERM_00131110
	3704.m00061	40	46540	1	1	TTHERM_00444710			3674.m00011	42	41672	2	1	TTHERM_00691200			3701.m00192	53	162409	2	1	TTHERM_00220810			108.m00158	46	116692	1	1	TTHERM_00697090
	214.m00045	40	104188	2	1	TTHERM_01054240			3727.m00025	42	88510	3	1	TTHERM_00647030			40.m00169	53	35552	1	1	TTHERM_00377310			16.m00384	46	116699	2	1	TTHERM_00194440
	3698.m00105	39	21719	1	1	TTHERM_00136120			3.m01944	42	123653	3	1	TTHERM_00046690			1.m01059	53	25679	1	1	TTHERM_00023980			45.m00251	46	101417	1	1	TTHERM_00418370
	1.m00661	39	1037446	2	1	TTHERM_00006050			3685.m00017	42	298892	2	1	TTHERM_00599900			139.m00130	53	60859	1	1	TTHERM_00820680			326.m00011	45	43544	1	1	TTHERM_01325750
	3718.m00010	39	11718	1	1	TTHERM_00535210			3729.m00094	41	23862	1	1	TTHERM_00549500			3706.m00050	53	39603	2	2	TTHERM_00238810			688.m00002	45	45810	2	1	TTHERM_01815930
	448.m00010	39	23355	2	1	TTHERM_01533600			3688.m00078	41	27193	5	1	TTHERM_00289010			172.m00060	53	83367	2	1	TTHERM_00942750			68.m00142	45	134190	1	1	TTHERM_00531930
	189.m00061	39	133088	2	1	TTHERM_00999040			3713.m00089	41	101978	1	1	TTHERM_00402000			3704.m00132	53	105619	1	1	TTHERM_00446430			6.m00539	45	209810	3	1	TTHERM_00088150
	3691.m00067	39	160079	1	1	TTHERM_00299950			47.m00252	41	224054	2	1	TTHERM_00426220			124.m00120	52	171718	3	1	TTHERM_00759050			242.m00038	45	51084	1	1	TTHERM_01119520
	3673.m00041	39	80591	1	1	TTHERM_00716060			48.m00254	41	185507	1	1	TTHERM_00433480			132.m00116	52	56626	1	1	TTHERM_00787300			90.m00223	45	12973	1	1	TTHERM_00633150
	3721.m00099	39	80002	1	1	TTHERM_00566810			203.m00030	41	17523	2	1	TTHERM_01027460			99.m00148	52	20908	1	1	TTHERM_00666540			3721.m00026	44	22495	4	1	TTHERM_00564080
	184.m00076	39	104166	1	1	TTHERM_00987290			88.m00135	41	192865	2	1	TTHERM_00628410			274.m00034	52	64204	1	1	TTHERM_01207630			6.m00497	44	253411	2	1	TTHERM_00086740
	204.m00044	39	134026	1	1	TTHERM_01028860			30.m00355	41	136755	2	1	TTHERM_00313590			3694.m00048	52	29690	1	1	TTHERM_00277560			54.m00290	44	76023	2	1	TTHERM_00463820
	45.m00162	38	171592	1	1	TTHERM_00414440			143.m00087	41	107528	2	1	TTHERM_00827050			1.m00977	52	45361	1	1	TTHERM_00016220			240.m00029	44	54883	3	1	TTHERM_01111020
	48.m00205	37	34236	1	1	TTHERM_00430020			163.m00074	40	174108	2	1	TTHERM_00920750			256.m00021	51	30614	5	1	TTHERM_01151460			236.m00037	44	522499	3	2	TTHERM_01106190	hypothetical protein
	3710.m00059	37	235446	1	1	TTHERM_00467530			244.m00041	40	35153	1	1	TTHERM_01124010			6.m00539	51	209810	4	1	TTHERM_00088150			3733.m00016	44	76031	1	1	TTHERM_00578560
	3734.m00063	37	66710	1	1	TTHERM_00683230			13.m00468	40	16308	2	1	TTHERM_00161170			273.m00029	50	387629	3	1	TTHERM_01205340			3698.m00242	44	109767	2	1	TTHERM_00138490
	108.m00170	37	177723	1	1	TTHERM_00697220			23.m00324	40	311207	1	1	TTHERM_00263630			157.m00066	49	62867	2	2	TTHERM_00884620			3676.m00027	43	17620	1	1	TTHERM_00773330
	16.m00295	37	60401	1	1	TTHERM_00193560			3712.m00087	40	119104	2	1	TTHERM_00456950			3692.m00009	49	110414	2	2	TTHERM_00293350			3694.m00059	43	48089	1	1	TTHERM_00279670
	200.m00056	37	91682	2	1	TTHERM_01020760			3693.m00086	40	234265	1	1	TTHERM_00372530			3713.m00035	49	97421	1	1	TTHERM_00399430			3718.m00010	43	11718	1	1	TTHERM_00535210
	139.m00077	37	28261	1	1	TTHERM_00815150			3698.m00241	40	478008	3	1	TTHERM_00138480			230.m00035	49	165621	1	1	TTHERM_01093530			3702.m00210	43	110211	2	1	TTHERM_00145830
	41.m00253	36	94941	1	1	TTHERM_00388510			23.m00255	40	140537	1	1	TTHERM_00261950			3723.m00052	49	125107	2	1	TTHERM_00515240			108.m00170	43	177723	2	1	TTHERM_00697220
	6.m00497	36	253411	1	1	TTHERM_00086740			3675.m00076	40	53537	1	1	TTHERM_00585260			155.m00090	48	130236	2	1	TTHERM_00874710			3694.m00001	43	70253	3	1	TTHERM_00277070
	47.m00281	36	142448	1	1	TTHERM_00427500			16.m00502	40	99609	1	1	TTHERM_00196610			3738.m00061	48	31255	1	1	TTHERM_00781030			164.m00100	43	46324	1	1	TTHERM_00924270
	37.m00248	36	209474	1	1	TTHERM_00355450			172.m00060	40	83367	1	1	TTHERM_00942750			117.m00135	47	25669	2	1	TTHERM_00726170			2.m02376	43	35150	2	1	TTHERM_00037640
	16.m00394	36	145759	2	1	TTHERM_00194540			3681.m00002	40	74291	2	1	TTHERM_00441710			108.m00170	46	177723	2	1	TTHERM_00697220			170.m00092	42	45422	3	1	TTHERM_00939140
	3700.m00004	35	128120	1	1	TTHERM_00147490			3700.m01693	39	69393	2	1				23.m00335	46	84521	2	2	TTHERM_00264730			219.m00044	42	187273	1	1	TTHERM_01075790
	259.m00041	35	79401	1	1	TTHERM_01161030			96.m00102	39	82047	1	1	TTHERM_00655350			214.m00056	45	129516	1	1	TTHERM_01054350			3716.m00128	42	83011	1	1	TTHERM_00502590
	3684.m00001	35	151688	3	1	TTHERM_00529470			3731.m00068	39	88987	2	1	TTHERM_00670730			178.m00074	45	41381	2	1	TTHERM_00962050			3680.m00128	42	80191	1	1	TTHERM_00487020
	2.m02365	35	171668	3	1	TTHERM_00031620			3732.m00082	39	29292	1	1	TTHERM_00686230			166.m00059	45	41443	1	1	TTHERM_00926980			3725.m00093	42	131153	2	1	TTHERM_00616600
	52.m00278	35	94886	2	1	TTHERM_00450860			3737.m00030	39	93595	2	2	TTHERM_00688550			239.m00033	45	278894	1	1	TTHERM_01109840			60.m00176	42	192085	3	1	TTHERM_00490740
	32.m00300	35	601597	1	1	TTHERM_00324510			3711.m00055	39	62514	1	1	TTHERM_00492840			8.m00325	45	80195	2	1	TTHERM_00112510			2.m02145	42	163317	1	1	TTHERM_00037340
	60.m00176	35	192085	2	1	TTHERM_00490740			3700.m00004	39	128120	3	1	TTHERM_00147490			32.m00164	40	133203	2	1	TTHERM_00320010			3711.m00060	42	10127	3	1	TTHERM_00492890
	3716.m00014	35	199341	1	1	TTHERM_00499390			107.m00115	38	360465	1	1	TTHERM_00694520			3681.m00088	45	25061	1	1	TTHERM_00442600			214.m00056	41	129516	2	1	TTHERM_01054350
	41.m00187	35	241452	2	1	TTHERM_00384880			3722.m00040	38	9214	1	1	TTHERM_00526450			3690.m00081	44	162319	1	1	TTHERM_00268010			3714.m00078	41	246755	2	1	TTHERM_00411470
	3691.m00103	35	102742	2	1	TTHERM_00300310			185.m00061	38	20857	1	1	TTHERM_00989500			87.m00234	44	30467	1	1	TTHERM_00624660			203.m00030	41	17523	2	1	TTHERM_01027460
	119.m00101	35	98039	1	1	TTHERM_00732550			30.m00229	38	46070	1	1	TTHERM_00312330			3742.m00047	43	79062	3	1	TTHERM_00756350			120.m00131	41	69091	1	1	TTHERM_00736480
	96.m00159	35	326602	1	1	TTHERM_00655960			131.m00134	38	139297	1	1	TTHERM_00784570			14.m00501	43	64644	1	1	TTHERM_00187170			14.m00501	41	64644	1	1	TTHERM_00187170
	3704.m00097	35	164597	1	1	TTHERM_00446070			260.m00017	38	157994	1	1	TTHERM_01164060			3715.m00038	43	24543	1	1	TTHERM_00497270			40.m00303	40	85111	1	1	TTHERM_00383600	hypothetical protein
	23.m00347	34	48167	1	1	TTHERM_00264850	hypothetical protein		3742.m00047	38	79062	1	1	TTHERM_00756350			16.m00267	43	78045	2	1	TTHERM_00193280			1.m00779	40	166513	2	1	TTHERM_00011250
	76.m00179	34	18109	1	1	TTHERM_00569490			3736.m00019	38	139026	2	1	TTHERM_00660310			91.m00119	43	145308	1	1	TTHERM_00637010			209.m00046	40	90486	1	1	TTHERM_01044600
	1.m00809	34	65226	1	1	TTHERM_00011550			3706.m01522	38	73831	3	1				13.m00515	42	16521	1	1	TTHERM_00161660			3710.m00114	40	162628	1	1	TTHERM_00469090
	32.m00256	34	74866	2	1	TTHERM_00322930			3728.m00051	38	285506	2	1	TTHERM_00538990			48.m00228	42	32937	1	1	TTHERM_00431240			96.m00166	40	259967	3	1	TTHERM_00656030
	13.m00523	34	60444	1	1	TTHERM_00161740			3676.m00033	38	212422	1	1	TTHERM_00773390			3.m01903	42	44422	3	1	TTHERM_00049050			3716.m00033	40	217789	1	1	TTHERM_00499580
	369.m00007	34	68765	1	1	TTHERM_01401730			3727.m00066	38	296837	2	1	TTHERM_00647440			3718.m00095	42	42543	2	1	TTHERM_00537060			3738.m00018	40	65297	2	1	TTHERM_00780600
	32.m00201	34	192652	2	1	TTHERM_00320400			214.m00045	38	104188	2	1	TTHERM_01054240			7.m00491	42	85736	2	1	TTHERM_00105420			163.m00045	40	108597	2	1	TTHERM_00918480
	227.m00056	34	1034	1	1	TTHERM_01087990			3693.m00016	38	58291	1	1	TTHERM_00370800			3678.m00013	42	75360	1	1	TTHERM_00947440			193.m00038	40	9070	2	1	TTHERM_01006440
	3735.m00053	34	130977	1	1	TTHERM_00558180			213.m00082	38	3258	2	1	TTHERM_01053090			3706.m00122	42	123082	4	2	TTHERM_00241540			110.m00090	39	236253	3	2	TTHERM_00703410	UBX domain containing protein
	138.m00104	34	10187	1	1	TTHERM_00812780			285.m00027	38	56859	1	1	TTHERM_01232280	hypothetical protein		3715.m00070	41	18171	1	1	TTHERM_00497600			3707.m00087	39	197014	2	1	TTHERM_00058580
	269.m00025	34	223735	1	1	TTHERM_01193580			3704.m00132	38	105619	1	1	TTHERM_00446430			159.m00071	41	80601	2	1	TTHERM_00895810			2.m02357	39	102686	1	1	TTHERM_00038990
	3733.m00054	34	90499	1	1	TTHERM_00578940			3718.m00006	37	131892	2	1	TTHERM_00535170			2.m02275	41	28545	1	1	TTHERM_00037090			16.m00456	39	43063	2	1	TTHERM_00196150	hypothetical protein
	101.m00135	34	166612	1	1	TTHERM_00673410			3679.m00124	37	80396	2	1	TTHERM_00420940			19.m00324	41	114000	2	1	TTHERM_00227220			3718.m00055	39	64268	2	1	TTHERM_00535660
	159.m00071	33	80601	1	1	TTHERM_00895810			3681.m00120	37	120200	1	1	TTHERM_00442920			16.m00501	41	74651	1	1	TTHERM_00196600			5.m00368	39	174160	1	1	TTHERM_00075720
	3.m01769	33	514277	1	1	TTHERM_00047130			3684.m00001	37	151688	4	1	TTHERM_00529470			143.m00101	41	257395	1	1	TTHERM_00827190			3738.m00054	39	14639	1	1	TTHERM_00780960
	3686.m00118	33	175612	1	1	TTHERM_00471630			3691.m00168	37	92453	2	1	TTHERM_00301960			152.m00108	41	25112	1	1	TTHERM_00859260			3685.m00017	39	298892	2	1	TTHERM_00599900
	16.m00291	33	480714	1	1	TTHERM_00193520			37.m00173	37	141785	2	1	TTHERM_00354700			3707.m00194	40	75108	2	1	TTHERM_00062660			120.m00106	39	20482	1	1	TTHERM_00735240
	84.m00124	33	106237	1	1	TTHERM_00607070			3701.m00022	37	88105	1	1	TTHERM_00216090			99.m00175	40	206648	1	1	TTHERM_00666820			358.m00012	38	22692	1	1	TTHERM_01386050
	3707.m00109	33	66101	1	1	TTHERM_00058800	LF4 kinase		110.m00115	37	68614	1	1	TTHERM_00703660			3677.m00066	40	179429	1	1	TTHERM_00649260			3689.m01148	38	184973	3	1
	247.m00033	33	107151	1	1	TTHERM_01128580			219.m00044	37	187273	1	1	TTHERM_01075790			1.m00832	40	170898	1	1	TTHERM_00011780			3.m01918	38	85058	1	1	TTHERM_00044960
	3722.m00086	33	61551	2	1	TTHERM_00526910			3719.m00030	37	130286	1	1	TTHERM_00476690			108.m00158	40	116692	1	1	TTHERM_00697090			3696.m00051	38	52333	2	1	TTHERM_00307660
	3707.m00087	33	197014	2	1	TTHERM_00058580			7.m04835	36	153617	2	1				3.m01840	40	44566	1	1	TTHERM_00043800			1.m01055	38	67520	1	1	TTHERM_00023940
	6.m00495	33	61256	1	1	TTHERM_00086720			271.m00033	36	148044	1	1	TTHERM_01197020			72.m00164	40	47768	2	1	TTHERM_00554340			3728.m00051	38	285506	3	1	TTHERM_00538990
	3715.m00057	33	208355	2	1	TTHERM_00497460			3713.m00035	36	97421	1	1	TTHERM_00399430			13.m00468	40	16308	1	1	TTHERM_00161170			38.m00287	38	93719	1	1	TTHERM_00365340
	3721.m00734	33	22436	1	1				22.m00226	36	35284	1	1	TTHERM_00251000			22.m00347	40	131022	1	1	TTHERM_00257160			3707.m00070	38	65346	1	1	TTHERM_00058410
	87.m00176	33	48044	1	1	TTHERM_00623090			3718.m00039	36	59316	1	1	TTHERM_00535500			3675.m00082	40	28048	1	1	TTHERM_00585320			197.m00080	38	167640	3	1	TTHERM_01014760
	261.m00032	32	2160	1	1	TTHERM_01167320			37.m00203	36	71389	1	1	TTHERM_00355000			3712.m00915	39	110922	2	1				3696.m00123	37	129322	2	1	TTHERM_00310400
	17.m00318	32	317478	1	1	TTHERM_00198430			3680.m00026	36	50202	1	1	TTHERM_00485990			3737.m00030	39	93595	7	1	TTHERM_00688550			3690.m00083	37	48327	1	1	TTHERM_00268030
	7.m00554	32	141244	1	1	TTHERM_00107120			3726.m00097	36	34099	1	1	TTHERM_00590490			265.m00033	39	66225	1	1	TTHERM_01179840			180.m00051	37	27183	1	1	TTHERM_00969620
	3728.m00051	32	285506	1	1	TTHERM_00538990			3701.m00146	36	70374	1	1	TTHERM_00219330			30.m00277	39	42826	1	1	TTHERM_00312810			3721.m00099	37	80002	1	1	TTHERM_00566810
	86.m00107	32	264636	1	1	TTHERM_00617810			45.m00162	36	171592	1	1	TTHERM_00414440			3718.m00006	38	131892	2	1	TTHERM_00535170			60.m00159	37	167519	1	1	TTHERM_00490570
	3709.m00104	32	125454	1	1	TTHERM_00475060			139.m00116	36	46771	2	1	TTHERM_00819550			3693.m00086	38	234265	1	1	TTHERM_00372530			3706.m00038	37	145346	1	1	TTHERM_00237630
	197.m00080	32	167640	1	1	TTHERM_01014760			134.m00093	35	152447	3	1	TTHERM_00794140			3725.m00102	38	14052	2	1	TTHERM_00616690			3692.m00126	37	158713	2	1	TTHERM_00295530
	42.m00211	32	117346	1	1	TTHERM_00391500			256.m00018	35	460603	1	1	TTHERM_01151430			226.m00048	38	75874	1	1	TTHERM_01085610			21.m00198	37	61633	1	1	TTHERM_00243710
	23.m00254	32	113439	1	1	TTHERM_00261940			90.m00143	35	88165	1	1	TTHERM_00633100			3701.m00005	38	199260	1	1	TTHERM_00215920			3.m01944	37	123653	2	1	TTHERM_00046690
	19.m00318	32	75846	1	1	TTHERM_00227160			23.m00321	35	149221	2	1	TTHERM_00263600			3710.m00114	38	162628	1	1	TTHERM_00469090			40.m00169	37	35552	1	1	TTHERM_00377310
	835.m00004	32	21039	1	1	TTHERM_01940290			150.m00061	35	84551	1	1	TTHERM_00852700			3741.m00012	38	156392	2	1	TTHERM_00841290			13.m00436	37	191708	3	1	TTHERM_00160850
	3691.m00022	32	102045	1	1	TTHERM_00298420			3694.m00074	35	431795	4	1	TTHERM_00279850			3707.m00126	38	46284	1	1	TTHERM_00058970			45.m00162	37	171592	1	1	TTHERM_00414440
	2.m02046	32	210595	1	1	TTHERM_00030240			13.m00499	35	71247	1	1	TTHERM_00161500			3701.m00095	38	157587	1	1	TTHERM_00218820			84.m00152	37	69874	1	1	TTHERM_00609330
	252.m00029	32	238036	1	1	TTHERM_01142740			3700.m00031	35	51957	1	1	TTHERM_00148760			3702.m00224	37	170048	2	1	TTHERM_00145980			14.m00418	36	183593	1	1	TTHERM_00185290
	3704.m00055	32	209142	1	1	TTHERM_00444650			41.m00256	35	57853	1	1	TTHERM_00388540			201.m00030	37	65799	1	1	TTHERM_01021880			3680.m00071	36	52979	2	1	TTHERM_00486450
	22.m00300	32	242127	1	1	TTHERM_00255700			369.m00008	35	148398	1	1	TTHERM_01401740			239.m00028	37	172300	1	1	TTHERM_01109790			3.m01927	36	165575	1	1	TTHERM_00052580
	115.m00147	31	105646	1	1	TTHERM_00721830			3723.m00020	35	91870	1	1	TTHERM_00506920			138.m00104	37	10187	1	1	TTHERM_00812780			3700.m00074	36	723295	1	1	TTHERM_00149190
	122.m00081	31	209009	1	1	TTHERM_00752110			77.m00140	35	136477	1	1	TTHERM_00575380			19.m00331	37	267150	2	1	TTHERM_00227290			140.m00092	36	155140	1	1	TTHERM_00822220
	3688.m00002	31	258016	1	1	TTHERM_00285250			159.m00071	35	80601	1	1	TTHERM_00895810			114.m00074	37	179373	1	1	TTHERM_00717410			1751.m00002	36	27086	1	1	TTHERM_02513180
	3679.m00102	31	110715	1	1	TTHERM_00420720			3711.m00070	35	229264	1	1	TTHERM_00492990			8.m00552	37	214627	2	2	TTHERM_00123780			358.m00013	36	27649	1	1	TTHERM_01386060
	3723.m00078	31	58597	1	1	TTHERM_00518500			3718.m00055	35	64268	2	1	TTHERM_00535660			76.m00141	37	93502	1	1	TTHERM_00569090			3713.m00146	36	57701	1	1	TTHERM_00406590
	54.m00255	31	92007	1	1	TTHERM_00463470			3697.m00100	34	101160	1	1	TTHERM_00189270			233.m00037	37	82839	1	1	TTHERM_01100360			3690.m00053	36	153050	1	1	TTHERM_00266730
	618.m00003	31	78686	1	1	TTHERM_01745590			88.m00138	34	86496	1	1	TTHERM_00628440			3720.m00098	37	15601	1	1	TTHERM_00561710			3711.m00047	36	25210	1	1	TTHERM_00492760
	3718.m00006	31	131892	1	1	TTHERM_00535170			79.m00176	34	124797	1	1	TTHERM_00582260			193.m00036	37	2947	2	1	TTHERM_01006420			3725.m00102	36	14052	2	1	TTHERM_00616690
	3735.m00066	31	495759	1	1	TTHERM_00558310			16.m00307	34	118057	2	1	TTHERM_00193680			3681.m00002	36	74291	2	1	TTHERM_00441710			42.m00199	36	213262	1	1	TTHERM_00391380
	3701.m00165	31	115054	1	1	TTHERM_00219520			17.m00318	34	317478	2	1	TTHERM_00198430			79.m00178	36	266296	2	1	TTHERM_00582280			3680.m00141	36	85008	1	1	TTHERM_00487150
	3690.m00053	31	153050	1	1	TTHERM_00266730			3698.m00132	34	73595	1	1	TTHERM_00136390			140.m00067	36	26094	1	1	TTHERM_00821930			3683.m00037	35	185734	1	1	TTHERM_00825430
	2.m02165	31	451975	1	1	TTHERM_00028560			32.m00256	34	74866	2	1	TTHERM_00322930			3722.m00086	36	61551	3	1	TTHERM_00526910			188.m00072	35	15329	1	1	TTHERM_00997710
	3711.m00070	30	229264	1	1	TTHERM_00492990			3706.m00042	34	123824	1	1	TTHERM_00238730			269.m00025	36	223735	2	1	TTHERM_01193580			22.m00300	35	242127	1	1	TTHERM_00255700
	3709.m00008	30	104681	1	1	TTHERM_00473080			13.m00387	34	193063	1	1	TTHERM_00158380			3723.m00020	36	91870	1	1	TTHERM_00506920			40.m00199	35	26597	1	1	TTHERM_00378600
	23.m00255	30	140537	1	1	TTHERM_00261950			88.m00155	34	43416	1	1	TTHERM_00628610			23.m00254	36	113439	2	1	TTHERM_00261940			3715.m00132	35	262654	1	1	TTHERM_00498220
	37.m00213	30	514565	1	1	TTHERM_00355100	DYH23		189.m00061	34	133088	1	1	TTHERM_00999040			177.m00066	36	27040	1	1	TTHERM_00957660			3712.m00915	35	110922	1	1
	3675.m00063	30	190973	1	1	TTHERM_00585130			21.m00197	34	55036	1	1	TTHERM_00243700			211.m00037	35	54933	1	1	TTHERM_01048110			3684.m00101	35	99644	2	1	TTHERM_00530530
	3681.m00116	30	616800	1	1	TTHERM_00442880			3721.m00026	34	22495	1	1	TTHERM_00564080			90.m00194	35	37586	1	1	TTHERM_00633610			3684.m00001	35	151688	3	1	TTHERM_00529470
	6.m00372	30	153857	1	1	TTHERM_00083510			3707.m00087	34	197014	2	1	TTHERM_00058580			3683.m00013	35	60274	1	1	TTHERM_00825190			290.m00010	35	139040	1	1	TTHERM_01247790
	3698.m00005	30	17892	1	1	TTHERM_00131110			91.m00157	34	181234	1	1	TTHERM_00637390			3711.m00024	35	75919	1	1	TTHERM_00492530			119.m00101	35	98039	1	1	TTHERM_00732550
	3685.m00072	30	48717	1	1	TTHERM_00600480			22.m00317	33	207639	1	1	TTHERM_00256860			3684.m00001	35	151688	3	1	TTHERM_00529470			3711.m00070	35	229264	1	1	TTHERM_00492990
	3739.m00044	30	110548	1	1	TTHERM_00728920			68.m00204	33	67746	1	1	TTHERM_00532590			119.m00114	35	97879	1	1	TTHERM_00732680			274.m00035	35	65353	1	1	TTHERM_01207650
	3692.m00046	30	157802	1	1	TTHERM_00294730			3702.m00096	33	72961	1	1	TTHERM_00143690			3679.m00124	35	80396	1	1	TTHERM_00420940			132.m00083	35	140342	2	1	TTHERM_00786970
									152.m00100	33	277784	1	1	TTHERM_00859180			3699.m00126	35	391017	1	1	TTHERM_00128330			3703.m00182	35	52155	1	1	TTHERM_00353450
									3686.m00109	33	112776	2	1	TTHERM_00471520			259.m00027	35	91460	2	1	TTHERM_01159900			222.m00048	34	105222	1	1	TTHERM_01080500
									3689.m00086	33	72274	1	1	TTHERM_00338100			47.m00193	34	133650	1	1	TTHERM_00424640			3719.m00091	34	42756	1	1	TTHERM_00481310
									72.m00141	33	187339	1	1	TTHERM_00551140			41.m00253	34	94941	1	1	TTHERM_00388510			3685.m00016	34	153041	1	1	TTHERM_00599890
									1.m00661	33	1037446	1	1	TTHERM_00006050			32.m00261	34	136674	1	1	TTHERM_00322980			1.m00953	34	52271	1	1	TTHERM_00015980
									79.m00178	33	266296	1	1	TTHERM_00582280			13.m00436	34	191708	2	1	TTHERM_00160850			16.m00381	34	260298	2	2	TTHERM_00194410	EF-hand protein
									187.m00060	33	110464	1	1	TTHERM_00994270			3719.m00096	34	94280	1	1	TTHERM_00481360			3673.m00041	34	80591	1	1	TTHERM_00716060
									134.m00086	33	84697	1	1	TTHERM_00794070			3686.m00118	34	175612	1	1	TTHERM_00471630			3686.m00118	34	175612	1	1	TTHERM_00471630
									3741.m00003	33	143939	1	1	TTHERM_00841200			162.m00063	34	150970	1	1	TTHERM_00912270			54.m00157	34	36623	1	1	TTHERM_00460500
									17.m00264	33	18397	1	1	TTHERM_00197890			38.m00321	34	52433	1	1	TTHERM_00369640			23.m00347	34	48167	1	1	TTHERM_00264850	hypothetical protein
									3675.m00082	33	28048	1	1	TTHERM_00585320			82.m00130	34	114533	1	1	TTHERM_00592870			82.m00130	34	114533	1	1	TTHERM_00592870
									3696.m00025	33	295894	1	1	TTHERM_00304360			3706.m00060	34	207244	2	2	TTHERM_00238910			1.m00658	34	550334	2	1	TTHERM_00006020
									16.m00377	33	337555	1	1	TTHERM_00194370			291.m00032	34	24851	2	1	TTHERM_01248960			115.m00135	33	154917	1	1	TTHERM_00721710
									3701.m00143	32	54534	1	1	TTHERM_00219300			32.m00304	34	22908	1	1	TTHERM_00324550			54.m00287	33	120951	1	1	TTHERM_00463790
									41.m00290	32	195543	1	1	TTHERM_00389870			198.m00043	34	54777	1	1	TTHERM_01015890			6.m00440	33	15348	1	1	TTHERM_00085180
									7.m00554	32	141244	1	1	TTHERM_00107120			3680.m00001	34	59914	1	1	TTHERM_00485740			673.m00002	33	78578	2	1	TTHERM_01802850
									86.m00107	32	264636	1	1	TTHERM_00617810			3696.m00115	33	101859	1	1	TTHERM_00310320			221.m00065	33	33616	2	1	TTHERM_01079300
									3674.m00084	32	36976	1	1	TTHERM_00691930			336.m00021	33	80481	1	1	TTHERM_01344740			3719.m00017	33	212174	1	1	TTHERM_00476560
									197.m00080	32	167640	1	1	TTHERM_01014760			1.m00661	33	1037446	1	1	TTHERM_00006050			137.m00109	33	118650	1	1	TTHERM_00809200
									158.m00090	32	132039	1	1	TTHERM_00891210			3684.m00024	33	42306	1	1	TTHERM_00529700			32.m00256	33	74866	2	1	TTHERM_00322930
									144.m00118	32	89836	1	1	TTHERM_00833720			231.m00034	33	73893	1	1	TTHERM_01094880			30.m003249	33	178889	1	1
									3741.m00052	32	383138	1	1	TTHERM_00842700			13.m00287	33	57750	1	1	TTHERM_00155380			3707.m00194	33	75108	1	1	TTHERM_00062660
									290.m00010	32	139040	1	1	TTHERM_01247790			508.m00004	33	6024	1	1	TTHERM_01614780			3687.m00059	33	42677	1	1	TTHERM_00316440
									90.m00193	32	107223	1	1	TTHERM_00633600			3690.m00053	33	153050	1	1	TTHERM_00266730			13.m00296	33	13660	1	1	TTHERM_00155470
									295.m00022	32	69580	1	1	TTHERM_01256480			3697.m00058	33	186885	1	1	TTHERM_00188850			54.m00255	33	92007	1	1	TTHERM_00463470
									3689.m00073	32	47219	1	1	TTHERM_00335960			3677.m00009	33	138049	1	1	TTHERM_00648670			3705.m00071	33	118215	1	1	TTHERM_00327280
									3738.m00035	31	237720	1	1	TTHERM_00780770			3690.m00095	33	79361	1	1	TTHERM_00268150			294.m00029	32	270495	1	1	TTHERM_01253430
									3721.m00077	31	31378	1	1	TTHERM_00565590			3699.m00105	33	111068	1	1	TTHERM_00127120			19.m00302	32	33747	1	1	TTHERM_00226000
									2.m02186	31	97640	1	1	TTHERM_00036990			3716.m00129	32	300254	1	1	TTHERM_00502600			3717.m00105	32	99893	1	1	TTHERM_00522930
									3743.m00041	31	63509	1	1	TTHERM_00837960			2.m02321	32	143775	1	1	TTHERM_00030040			3738.m00062	32	260886	1	1	TTHERM_00781040
									3737.m00031	31	29317	1	1	TTHERM_00688560			159.m00068	32	216334	1	1	TTHERM_00895780			3704.m00089	32	179355	1	1	TTHERM_00445990
									3737.m00083	31	109034	1	1	TTHERM_00690080			91.m00143	32	23744	1	1	TTHERM_00637250			3712.m00135	32	162472	1	1	TTHERM_00459440
									3676.m00014	31	23478	1	1	TTHERM_00773200			204.m00035	32	70497	1	1	TTHERM_01028770			3.m01634	32	450511	1	1	TTHERM_00050600
									40.m00293	31	309314	1	1	TTHERM_00383500			3696.m00051	32	52333	1	1	TTHERM_00307660			91.m00119	32	145308	1	1	TTHERM_00637010
									48.m00272	31	34644	1	1	TTHERM_00433680			3683.m00030	32	54186	1	1	TTHERM_00825360			143.m00101	32	257395	1	1	TTHERM_00827190
									41.m00255	31	106254	1	1	TTHERM_00388530			2.m02331	32	144087	1	1	TTHERM_00035390			3688.m00002	32	258016	1	1	TTHERM_00285250
									23.m00254	31	113439	1	1	TTHERM_00261940			6.m00366	32	42079	1	1	TTHERM_00083450			3675.m00063	32	190973	1	1	TTHERM_00585130
									22.m00327	31	166393	1	1	TTHERM_00256960			3694.m00075	32	181623	1	1	TTHERM_00279860			3681.m00002	32	74291	1	1	TTHERM_00441710
									3724.m00021	31	66038	1	1	TTHERM_00657430			2.m02365	32	171668	2	1	TTHERM_00031620			115.m00147	32	105646	1	1	TTHERM_00721830
									3697.m00058	31	186885	1	1	TTHERM_00188850			3714.m00045	32	118195	1	1	TTHERM_00410140			115.m00093	31	161390	1	1	TTHERM_00721290
									1.m10029	31	31387	1	1				48.m00238	32	206508	1	1	TTHERM_00431340			121.m00069	31	280563	1	1	TTHERM_00741670
									294.m00026	31	76169	1	1	TTHERM_01253400			3702.m00228	31	84619	1	1	TTHERM_00146020			193.m00036	31	2947	1	1	TTHERM_01006420
									3697.m00088	31	26514	1	1	TTHERM_00189150			3703.m00185	31	105299	1	1	TTHERM_00353490			76.m00201	31	191449	1	1	TTHERM_00571690
									3709.m00104	31	125454	1	1	TTHERM_00475060			144.m00118	31	89836	1	1	TTHERM_00833720			23.m00336	31	249462	1	1	TTHERM_00264740
									3712.m00094	31	467075	1	1	TTHERM_00457020			3.m01769	31	514277	1	1	TTHERM_00047130			17.m00272	31	24288	1	1	TTHERM_00197970
									3685.m00107	31	109299	1	1	TTHERM_00600830			110.m00100	31	51639	1	1	TTHERM_00703510			271.m00036	31	67774	1	1	TTHERM_01197050
									3720.m00103	31	42793	1	1	TTHERM_00561760			5.m00368	31	174160	1	1	TTHERM_00075720			52.m00304	31	209916	1	1	TTHERM_00454090
									13.m00340	31	66582	1	1	TTHERM_00157910			3.m01944	31	123653	1	1	TTHERM_00046690			3731.m00002	31	103661	1	1	TTHERM_00669070
									114.m00076	31	195401	1	1	TTHERM_00717430			3699.m00178	31	143201	1	1	TTHERM_00128850			3697.m00037	31	54745	1	1	TTHERM_00188640
									3722.m00086	31	61551	1	1	TTHERM_00526910			271.m00036	31	67774	1	1	TTHERM_01197050			52.m00278	31	94886	1	1	TTHERM_00450860
									3698.m00233	31	45011	1	1	TTHERM_00138400			435.m00014	31	58904	1	1	TTHERM_01513280			3.m01874	30	172054	1	1	TTHERM_00052490	FAP57-like
									41.m00241	30	18911	1	1	TTHERM_00388390			186.m00054	31	13800	1	1	TTHERM_00992760			124.m00120	30	171718	1	1	TTHERM_00759050
									115.m00136	30	149648	1	1	TTHERM_00721720			3722.m00091	31	170263	1	1	TTHERM_00526960			2.m02165	30	451975	1	1	TTHERM_00028560
									3744.m00027	30	26199	1	1	TTHERM_00706300			60.m00176	31	192085	1	1	TTHERM_00490740			162.m00063	30	150970	1	1	TTHERM_00912270
									3688.m00145	30	61425	1	1	TTHERM_00290690			60.m00168	31	189627	1	1	TTHERM_00490660			8.m00552	30	214627	1	1	TTHERM_00123780
									3686.m00140	30	25074	1	1	TTHERM_00471850			3718.m00126	31	16110	1	1	TTHERM_00537370	hypothetical protein		1.m00946	30	268542	1	1	TTHERM_00014920
									3714.m00145	30	49459	1	1	TTHERM_00412140			32.m00201	31	192652	1	1	TTHERM_00320400			3714.m00091	30	151193	1	1	TTHERM_00411600
									1.m00881	30	142564	1	1	TTHERM_00013270			68.m00192	31	384396	1	1	TTHERM_00532470			3714.m00114	30	100457	1	1	TTHERM_00411830
									3680.m00033	30	124145	1	1	TTHERM_00486060			110.m00087	30	120159	1	1	TTHERM_00703380			3722.m00086	30	61551	1	1	TTHERM_00526910
									3.m01899	30	79977	1	1	TTHERM_00049120			1.m00716	30	64558	1	1	TTHERM_00008580			3728.m00037	30	402204	1	1	TTHERM_00538850
									115.m00147	30	105646	1	1	TTHERM_00721830			3721.m00059	30	374126	1	1	TTHERM_00564410			3726.m00063	30	89391	1	1	TTHERM_00590150
									227.m00056	30	1034	1	1	TTHERM_01087990			84.m00152	30	69874	1	1	TTHERM_00609330			87.m00192	30	95986	1	1	TTHERM_00624240
									148.m00068	30	27095	1	1	TTHERM_00845850			3687.m00156	30	19255	1	1	TTHERM_00317520			6.m00470	30	147013	1	1	TTHERM_00085480
									32.m00164	30	133203	1	1	TTHERM_00320010			3725.m00093	30	131153	1	1	TTHERM_00616600			3701.m00159	30	81999	1	1	TTHERM_00219460
									3681.m00116	30	616800	1	1	TTHERM_00442880			132.m00083	30	140342	1	1	TTHERM_00786970			1.m00649	30	51501	1	1	TTHERM_00005900
									92.m00187	30	22329	1	1	TTHERM_00644750			47.m00191	30	128647	1	1	TTHERM_00424620			23.m00318	30	150045	1	1	TTHERM_00263570
																	167.m00106	30	45977	1	1	TTHERM_00929450			231.m00034	30	73893	1	1	TTHERM_01094880
																	3682.m00028	30	17775	1	1	TTHERM_00823670			143.m00092	30	134912	1	1	TTHERM_00827100
																	3726.m00077	30	60006	1	1	TTHERM_00590300			3706.m00205	30	372810	1	1	TTHERM_00242400
																	5.m00578	30	99653	1	1	TTHERM_00079820
																	14.m00273	30	126469	1	1	TTHERM_00165000
																	60.m00223	30	505303	1	1	TTHERM_00491210
