# Supplementary material for: Composition and function of the C1b/C1f region in the ciliary central apparatus
Source: Sci Rep. 2021 Jun 3;11:11760. doi: 10.1038/s41598-021-90996-9 (PMC8175508; doi:10.1038/s41598-021-90996-9)
Supplement: Supplementary file 4 — Supplementary Information 4. [file 41598_2021_90996_MOESM4_ESM.xlsx]

## Sheet: Arkusz1
		Table S3 Mass-spectrometry analysis of proteins biotinylated in cells expressing Cfap69-HA-BirA*. Proteins present in both control and experimental samples are highlighted in green.
		WT - Exp1								CFAP69-BirA*-Exp3								WT-Exp2								CFAP69-BirA*-Exp2
		Accession	Score	Mass	Matches	Sequences	Description			Accession	Score	Mass	Matches	Sequences	Description											Accession	Score	Mass	Matches	Sequences	Description
		3703.m00089	1861	49953	29	11	TTHERM_00348510	BTU1, Beta TUbulin 1		3703.m00089	2357	49953	46	15	TTHERM_00348510	BTU1, Beta TUbulin 1		Accession	Score	Mass	Matches	Sequences	Description			252.m00032	5146	198750	179	60	TTHERM_01142770	Spef2A
		3735.m00096	1212	49969	31	13	TTHERM_00558620	ATU1, Alpha-TUbulin 1		3735.m00096	1494	49969	37	14	TTHERM_00558620	ATU1, Alpha-TUbulin 1		3703.m00089	10022	49953	161	22	TTHERM_00348510	BTU1, Beta TUbulin 1		3688.m00161	4560	182226	161	50	TTHERM_00290850	Androglobin-like
		129.m00110	147	36907	4	2	TTHERM_00777250			252.m00032	945	198750	28	22	TTHERM_01142770	Spef2A		3684.m00123	7691	69798	126	28	TTHERM_00530750			3717.m00110	231	186682	6	2	TTHERM_00522980
		3.m01928	118	59038	12	1	TTHERM_00049060			17.m00398	916	17751	24	10	TTHERM_00205170	Tt170		3735.m00096	6303	49969	111	19	TTHERM_00558620	ATU1, Alpha-TUbulin 1		3684.m00123	3615	69798	109	20	TTHERM_00530750
		1.m00739	98	93603	4	1	TTHERM_00009800			3688.m00161	782	182226	24	13	TTHERM_00290850	Androglobin-like		3716.m00005	4171	531625	105	66	TTHERM_00499300			3716.m00093	3321	76166	101	24	TTHERM_00502240
		96.m00145	92	48652	2	2	TTHERM_00655820			3674.m00056	486	103446	13	10	TTHERM_00691650	Cfap69		3680.m00086	2781	483979	72	45	TTHERM_00486600			3703.m00089	3242	49953	92	15	TTHERM_00348510	BTU1, Beta TUbulin 1
		3737.m00039	89	85451	4	1	TTHERM_00688640			3697.m00013	208	53138	5	5	TTHERM_00188400	Cfap246		3737.m00022	863	510437	26	17	TTHERM_00688470			3674.m00056	2748	103446	80	25	TTHERM_00691650	Cfap69
		470.m00007	88	46035	2	1	TTHERM_01565130			3726.m00066	178	24737	4	1	TTHERM_00590180			3721.m00078	420	521147	14	7	TTHERM_00565600			17.m00398	2171	17751	58	14	TTHERM_00205170	Tt170
		3716.m00093	85	76166	3	2	TTHERM_00502240			247.m00042	173	11663	5	4	TTHERM_01129660			256.m00018	398	460603	12	9	TTHERM_01151430			3697.m00013	1606	53138	54	18	TTHERM_00188400	Cfap246
		3702.m00204	84	66617	3	1	TTHERM_00145770			470.m00007	156	46035	4	1	TTHERM_01565130			162.m00065	380	564064	13	11	TTHERM_00912290			3735.m00096	1842	49969	54	13	TTHERM_00558620	ATU1, Alpha-TUbulin 1
		178.m00077	84	4409	3	1	TTHERM_00962080			3677.m00054	154	185839	9	1	TTHERM_00649140			48.m00284	372	478813	12	9	TTHERM_00433800			7.m00494	1691	62980	49	9	TTHERM_00105450
		16.m00267	79	78045	5	1	TTHERM_00193280			197.m00062	113	204197	5	1	TTHERM_01014580			16.m00291	360	480714	11	5	TTHERM_00193520			3700.m00085	969	43020	30	11	TTHERM_00149300
		30.m00230	79	156278	3	1	TTHERM_00312340			3737.m00039	113	85451	6	1	TTHERM_00688640			68.m00136	240	545890	8	5	TTHERM_00531870			131.m00134	838	139297	20	6	TTHERM_00784570
		3677.m00054	77	185839	4	1	TTHERM_00649140			3697.m00275	105	61182	3	3	TTHERM_00192030			129.m00064	231	514738	8	5	TTHERM_00774810			183.m00027	746	47334	24	7	TTHERM_00979780
		45.m00266	73	23024	2	1	TTHERM_00418580			88.m00087	100	44970	4	3	TTHERM_00625950			140.m00071	217	490310	7	4	TTHERM_00821980			16.m00262	833	49539	39	11	TTHERM_00193230
		197.m00062	73	204197	3	1	TTHERM_01014580			145.m00083	94	16091	3	2	TTHERM_00835010			229.m00039	64	302929	2	2	TTHERM_01092380			3681.m00042	788	15007	16	6	TTHERM_00442140	hypothetical protein
		6.m00512	72	85376	3	1	TTHERM_00086890			45.m00266	93	23024	3	2	TTHERM_00418580			170.m00064	50	95785	2	2	TTHERM_00938850			3682.m00028	562	17775	16	5	TTHERM_00823670
		87.m00241	72	41622	1	1	TTHERM_00624730			3715.m00136	93	39867	4	3	TTHERM_00498260			304.m00025	3117	536029	81	57	TTHERM_01276420			3740.m00005	530	14922	13	5	TTHERM_00762890
		115.m00079	70	45089	3	1	TTHERM_00721150			3681.m00042	82	15007	2	2	TTHERM_00442140			7.m00494	2608	62980	48	15	TTHERM_00105450			3694.m00067	504	36739	18	6	TTHERM_00279780	Dual specificity phosphatase
		32.m00295	69	109864	5	1	TTHERM_00324460			21.m00316	80	138028	5	1	TTHERM_00245910			3716.m00093	2082	76166	40	19	TTHERM_00502240			247.m00042	476	11663	17	5	TTHERM_01129660
		21.m00316	66	138028	4	1	TTHERM_00245910			110.m00090	71	236253	2	1	TTHERM_00703410			3697.m00275	1748	61182	38	18	TTHERM_00192030			5.m00341	175	93476	6	2	TTHERM_00075460	cyclic nucleotide-binding domain containing protein
		3726.m00066	66	24737	1	1	TTHERM_00590180			3723.m00041	68	139128	4	1	TTHERM_00509130			3698.m00262	1395	87916	35	14	TTHERM_00139700			90.m00169	474	13581	14	4	TTHERM_00633360
		247.m00042	65	11663	2	2	TTHERM_01129660			185.m00064	67	54153	5	1	TTHERM_00990520			96.m00145	1174	48652	23	8	TTHERM_00655820			3673.m00059	450	28862	14	4	TTHERM_00716240
		3693.m00101	63	117612	2	2	TTHERM_00373700			3.m01928	66	59038	3	1	TTHERM_00049060			88.m00087	1154	44970	27	13	TTHERM_00625950			3698.m00005	437	17892	16	5	TTHERM_00131110
		3717.m00093	62	28686	1	1	TTHERM_00522810			3702.m00204	63	66617	2	1	TTHERM_00145770			3718.m00946	1108	50655	38	18				96.m00145	404	48652	13	6	TTHERM_00655820
		3720.m00095	59	14187	1	1	TTHERM_00561680			1.m00688	57	98855	5	1	TTHERM_00006320			16.m00262	928	49539	22	10	TTHERM_00193230			337.m00009	400	89765	18	10	TTHERM_01345750
		3723.m00041	57	139128	4	1	TTHERM_00509130			6.m00512	56	85376	2	1	TTHERM_00086890			247.m00042	909	11663	25	7	TTHERM_01129660			3720.m00095	398	14187	14	4	TTHERM_00561680
		1.m00688	55	98855	5	1	TTHERM_00006320			3702.m00161	56	90186	2	1	TTHERM_00145340			3681.m00030	146	131325	6	2	TTHERM_00442020			3686.m00070	346	23220	10	4	TTHERM_00471090
		337.m00011	55	75273	2	1	TTHERM_01345770			16.m00291	55	480714	2	1	TTHERM_00193520			8.m00347	756	79057	17	9	TTHERM_00112730			5.m00439	345	16975	13	4	TTHERM_00077420	FAP174
		76.m00208	55	181712	2	1	TTHERM_00571760			5.m00368	54	174160	1	1	TTHERM_00075720			19.m00382	721	50221	14	9	TTHERM_00227800			3690.m00020	336	15910	7	2	TTHERM_00266390
		3694.m00007	53	3318	1	1	TTHERM_00277130			99.m00174	53	47070	1	1	TTHERM_00666810			180.m00073	657	60586	14	7	TTHERM_00971830			48.m00311	319	21132	15	6	TTHERM_00434070
		22.m00327	52	166393	3	1	TTHERM_00256960			3723.m00052	51	125107	1	1	TTHERM_00515240			6.m00549	591	198263	17	15	TTHERM_00089240			3680.m00021	48	106537	2	1	TTHERM_00485940
		3732.m00082	52	29292	1	1	TTHERM_00686230			40.m00188	49	53159	3	1	TTHERM_00378490			3702.m00023	564	74633	18	9	TTHERM_00140960			3687.m00069	319	27352	9	6	TTHERM_00316540	hypothetical protein
		198.m00069	48	168414	2	1	TTHERM_01016150			239.m00028	48	172300	2	1	TTHERM_01109790			170.m00092	58	45422	3	1	TTHERM_00939140			145.m00083	310	16091	10	3	TTHERM_00835010	hypothetical protein
		1815.m00004	46	12212	1	1	TTHERM_02554200			3673.m00059	48	28862	1	1	TTHERM_00716240			3681.m00024	450	67958	7	4	TTHERM_00441960			3687.m00052	291	70442	8	3	TTHERM_00316370	LRR
		336.m00021	46	80481	3	1	TTHERM_01344740			52.m00203	46	95652	5	1	TTHERM_00449070			77.m00237	448	43868	10	7	TTHERM_00577380			88.m00087	287	44970	12	8	TTHERM_00625950
		3704.m00089	45	179355	3	1	TTHERM_00445990			3704.m00089	45	179355	2	1	TTHERM_00445990			3703.m00077	446	37532	9	4	TTHERM_00348390			256.m00035	264	24270	12	5	TTHERM_01151600
		3701.m01490	43	207652	2	1				206.m00050	44	160288	2	1	TTHERM_01035660			45.m00266	395	23024	8	3	TTHERM_00418580			6.m00440	248	15348	11	5	TTHERM_00085180
		54.m00225	43	575983	1	1	TTHERM_00463170			172.m00060	42	83367	1	1	TTHERM_00942750			3697.m00168	392	42429	8	5	TTHERM_00190950			3697.m00275	238	61182	14	7	TTHERM_00192030
		99.m00174	42	47070	1	1	TTHERM_00666810			205.m00065	42	314375	2	1	TTHERM_01034400			3716.m00032	380	28539	9	5	TTHERM_00499570			3671.m00012	236	111621	8	5	TTHERM_00723030	hypothetical protein
		13.m00429	41	150945	4	1	TTHERM_00160780			336.m00021	42	80481	2	1	TTHERM_01344740			3686.m00070	374	23220	4	1	TTHERM_00471090			3733.m00024	230	23369	9	4	TTHERM_00578640
		40.m00188	41	53159	2	1	TTHERM_00378490			3687.m00069	41	27352	1	1	TTHERM_00316540			3729.m00094	356	23862	9	6	TTHERM_00549500			3698.m00262	219	87916	17	8	TTHERM_00139700
		3707.m00275	41	64058	1	1	TTHERM_00069500			3737.m00035	41	263251	1	1	TTHERM_00688600			13.m00537	355	81942	7	6	TTHERM_00158520			260.m00017	50	157994	4	2	TTHERM_01164060
		3679.m00124	40	80396	2	1	TTHERM_00420940			3730.m00071	41	62026	2	1	TTHERM_00678600			6.m00636	353	147200	7	7	TTHERM_00094070			19.m00358	40	123129	4	2	TTHERM_00227560	kinesin
		132.m00083	39	140342	4	1	TTHERM_00786970			6.m00333	39	72362	1	1	TTHERM_00082130			170.m00104	341	94116	7	5	TTHERM_00938820			45.m00266	209	23024	5	3	TTHERM_00418580
		52.m00203	39	95652	1	1	TTHERM_00449070			3712.m00066	39	109192	2	1	TTHERM_00456740			19.m00361	318	30775	4	2	TTHERM_00227590			470.m00007	200	46035	8	1	TTHERM_01565130
		256.m00021	39	30614	3	1	TTHERM_01151460			3702.m00023	38	74633	1	1	TTHERM_00140960			3711.m00047	310	25210	9	4	TTHERM_00492760			3719.m00028	186	29257	8	4	TTHERM_00476670
		3688.m00096	38	160635	3	1	TTHERM_00289190			32.m00295	38	109864	2	1	TTHERM_00324460			3717.m00093	309	28686	6	3	TTHERM_00522810			3726.m00066	185	24737	4	1	TTHERM_00590180
		23.m00309	38	135923	2	1	TTHERM_00263480			47.m00191	38	128647	2	1	TTHERM_00424620			131.m00134	306	139297	4	2	TTHERM_00784570			52.m00303	156	15035	4	1	TTHERM_00454080
		218.m00039	38	137234	2	1	TTHERM_01070340			1.m00658	37	550334	2	1	TTHERM_00006020			183.m00027	303	47334	6	4	TTHERM_00979780			3732.m00074	150	21022	5	1	TTHERM_00686150
		1.m00929	38	68648	5	1	TTHERM_00013750			23.m00330	37	406690	1	1	TTHERM_00264680			13.m00343	295	55690	6	5	TTHERM_00157940			5.m00611	149	11527	7	3	TTHERM_00075670
		77.m00167	38	348032	1	1	TTHERM_00576640			22.m00327	37	166393	1	1	TTHERM_00256960			298.m00024	294	117056	7	6	TTHERM_01262850			110.m00090	146	236253	7	2	TTHERM_00703410	UBX domain containing protein
		334.m00025	38	68057	2	1	TTHERM_01338500			3743.m00002	36	115458	1	1	TTHERM_00836570			3740.m00005	294	14922	8	5	TTHERM_00762890			3718.m00946	121	50655	9	7
		3694.m00050	38	122434	1	1	TTHERM_00277580			124.m00126	36	14688	1	1	TTHERM_00759110			256.m00035	286	24270	6	2	TTHERM_01151600			3676.m00028	142	33166	7	4	TTHERM_00773340
		40.m00267	37	16492	1	1	TTHERM_00382250			3718.m00054	36	273951	1	1	TTHERM_00535650			3700.m00085	283	43020	6	5	TTHERM_00149300	ribosomal protein		3716.m00005	136	531625	12	7	TTHERM_00499300
		239.m00028	37	172300	1	1	TTHERM_01109790			3684.m00014	36	58380	1	1	TTHERM_00529600			337.m00009	280	89765	7	6	TTHERM_01345750			3680.m00086	93	483979	5	2	TTHERM_00486600
		3681.m00002	37	74291	1	1	TTHERM_00441710			3718.m00125	36	123331	1	1	TTHERM_00537360			3676.m00015	279	72640	8	5	TTHERM_00773210			68.m00136	91	545890	7	3	TTHERM_00531870
		124.m00126	36	14688	1	1	TTHERM_00759110			76.m00208	35	181712	1	1	TTHERM_00571760			3711.m00046	270	15774	8	4	TTHERM_00492750			3679.m00064	88	511606	5	2	TTHERM_00420340	DYH10
		256.m00035	36	24270	1	1	TTHERM_01151600			337.m00009	35	89765	1	1	TTHERM_01345750			129.m00110	270	36907	8	6	TTHERM_00777250			129.m00064	83	514738	5	2	TTHERM_00774810
		276.m00021	36	81997	1	1	TTHERM_01212870			3735.m00053	35	130977	1	1	TTHERM_00558180			3712.m00122	262	33640	5	3	TTHERM_00459310			48.m00247	133	60939	5	4	TTHERM_00433410
		3737.m00030	36	93595	1	1	TTHERM_00688550			3.m01927	35	165575	1	1	TTHERM_00052580			3702.m00096	254	72961	10	5	TTHERM_00143690			327.m00018	130	137707	7	1	TTHERM_01326880
		214.m00045	36	0	1	1				3701.m01490	35	207652	1	1				3701.m00104	250	33571	6	5	TTHERM_00218910			2.m02033	116	17930	6	5	TTHERM_00028740
		3710.m00014	36	328453	1	1	TTHERM_00465050			79.m00178	35	266296	1	1	TTHERM_00582280			3.m01998	239	274355	7	7	TTHERM_00045060			40.m00277	114	15373	4	1	TTHERM_00382350
		3701.m00045	36	88571	1	1	TTHERM_00218320			23.m00335	35	84521	1	1	TTHERM_00264730			72.m00131	236	561852	6	6	TTHERM_00551040			77.m00237	114	43868	8	4	TTHERM_00577380
		3694.m00004	36	141981	4	1	TTHERM_00277100			13.m00429	35	150945	1	1	TTHERM_00160780			3709.m00032	230	101618	5	5	TTHERM_00473320			3677.m00064	111	56061	4	3	TTHERM_00649240
		198.m00066	35	52100	2	1	TTHERM_01016120			3735.m00029	34	368228	1	1	TTHERM_00557930			92.m00165	219	70711	7	5	TTHERM_00643530			3717.m00093	106	28686	4	3	TTHERM_00522810
		175.m00058	35	74025	1	1	TTHERM_00951830			3675.m00063	34	190973	1	1	TTHERM_00585130			3687.m00124	219	117962	8	7	TTHERM_00317200			138.m00104	105	10187	5	2	TTHERM_00812780
		19.m00358	35	123129	1	1	TTHERM_00227560			233.m00046	34	0	1	1				117.m00087	214	36772	7	4	TTHERM_00724700			108.m00193	104	14589	5	3	TTHERM_00697490
		3706.m00150	35	59345	1	1	TTHERM_00241840			1.m01053	34	95237	1	1	TTHERM_00023920			52.m00238	211	32756	5	4	TTHERM_00449470			304.m00025	102	536029	7	6	TTHERM_01276420
		3715.m00073	35	89908	1	1	TTHERM_00497630			1223.m00002	33	12554	1	1	TTHERM_02208800			6.m00508	210	32630	6	4	TTHERM_00086850			3680.m00140	102	34091	3	1	TTHERM_00487140
		327.m00018	35	137707	1	1	TTHERM_01326880			1.m00700	33	44265	1	1	TTHERM_00006440			213.m00073	209	24581	3	2	TTHERM_01053000			3731.m00002	99	103661	4	1	TTHERM_00669070
		60.m00159	35	167519	1	1	TTHERM_00490570			3714.m00006	33	76823	1	1	TTHERM_00408750			3700.m00234	207	96827	6	5	TTHERM_00151820			3689.m00153	92	51877	3	2	TTHERM_00339810
		3698.m00262	35	87916	1	1	TTHERM_00139700			3671.m00070	33	234138	1	1	TTHERM_00723610			19.m00329	201	16150	3	1	TTHERM_00227270			13.m00343	92	55690	4	3	TTHERM_00157940
		3715.m00136	35	39867	1	1	TTHERM_00498260			3739.m00024	33	48250	1	1	TTHERM_00727720			3700.m00030	195	242300	5	5	TTHERM_00148750			99.m00174	91	47070	3	1	TTHERM_00666810
		119.m00079	34	189318	1	1	TTHERM_00730350			240.m00029	32	54883	1	1	TTHERM_01111020			19.m00360	193	55036	7	3	TTHERM_00227580			124.m00107	91	83459	7	1	TTHERM_00758920
		3681.m00030	34	131325	1	1	TTHERM_00442020			3694.m00004	32	141981	1	1	TTHERM_00277100			2.m02357	192	102686	7	5	TTHERM_00038990			206.m00050	90	160288	6	2	TTHERM_01035660	kinesin
		86.m00184	34	217316	1	1	TTHERM_00621550			3.m01702	32	93915	1	1	TTHERM_00046530			236.m00038	187	102154	4	3	TTHERM_01106200			115.m00079	89	45089	6	3	TTHERM_00721150
		3712.m00121	34	345843	1	1	TTHERM_00459300											3.m01917	186	31403	6	4	TTHERM_00047480			197.m00062	87	204197	5	1	TTHERM_01014580
		3735.m00066	34	495759	1	1	TTHERM_00558310											3715.m00098	186	44497	7	6	TTHERM_00497880			42.m00221	86	13060	3	1	TTHERM_00391600
		3702.m00023	34	74633	1	1	TTHERM_00140960											310.m00045	185	24153	3	2	TTHERM_01289110			6.m00512	84	85376	3	1	TTHERM_00086890
		170.m00092	33	45422	1	1	TTHERM_00939140											3689.m00153	182	51877	3	2	TTHERM_00339810			3700.m00118	83	14259	3	2	TTHERM_00149630
		3699.m00033	33	56802	1	1	TTHERM_00125400											115.m00079	181	45089	5	4	TTHERM_00721150			152.m00075	83	55253	5	4	TTHERM_00857910
		3711.m00046	33	15774	1	1	TTHERM_00492750											3733.m00024	179	23369	8	5	TTHERM_00578640			119.m00110	83	31376	2	1	TTHERM_00732640
		101.m00135	33	166612	1	1	TTHERM_00673410											152.m00075	176	55253	4	3	TTHERM_00857910			180.m00073	83	60586	4	3	TTHERM_00971830
		3698.m00243	33	23672	1	1	TTHERM_00138500											92.m00130	176	199186	5	5	TTHERM_00641200			3702.m00204	82	66617	4	1	TTHERM_00145770
		240.m00029	32	54883	1	1	TTHERM_01111020											3702.m00210	174	110211	3	2	TTHERM_00145830			3677.m00054	80	185839	4	1	TTHERM_00649140
		154.m00110	32	45663	1	1	TTHERM_00865220											3708.m00090	173	240507	4	4	TTHERM_00439120			3676.m00029	78	27487	2	2	TTHERM_00773350
		17.m00396	32	152720	2	2	TTHERM_00204160											3719.m00028	173	29257	4	2	TTHERM_00476670			3681.m00116	78	616800	4	4	TTHERM_00442880
		3721.m00078	32	521147	1	1	TTHERM_00565600											3675.m00036	171	61086	4	4	TTHERM_00584850			3700.m01683	78	32751	2	1
		3702.m00224	32	170048	1	1	TTHERM_00145980											42.m00235	168	65291	3	3	TTHERM_00392730			3694.m00007	75	3318	4	1	TTHERM_00277130
																		181.m00060	165	28971	7	5	TTHERM_00974270			310.m00045	75	24153	4	3	TTHERM_01289110
																		3677.m00064	163	56061	4	4	TTHERM_00649240			3737.m00039	75	85451	3	1	TTHERM_00688640
																		3721.m00099	159	80002	5	4	TTHERM_00566810			212.m00040	74	154423	3	1	TTHERM_01050390
																		92.m01213	158	17323	5	4				3697.m00168	72	42429	4	3	TTHERM_00190950
																		7.m00479	158	157715	5	5	TTHERM_00105300			2.m02223	72	90519	4	1	TTHERM_00028580
																		3680.m00141	157	85008	5	3	TTHERM_00487150			172.m00060	70	83367	4	1	TTHERM_00942750
																		110.m00115	155	68614	4	3	TTHERM_00703660			3723.m00052	67	125107	3	1	TTHERM_00515240
																		3732.m00074	154	21022	4	2	TTHERM_00686150			3681.m00095	66	178322	2	1	TTHERM_00442670
																		3698.m00148	153	31512	5	4	TTHERM_00137550			358.m00012	63	22692	2	2	TTHERM_01386050
																		32.m00295	149	109864	14	1	TTHERM_00324460			3697.m00091	63	18018	3	1	TTHERM_00189180
																		13.m00286	149	62445	2	1	TTHERM_00155370			185.m00064	59	54153	4	1	TTHERM_00990520
																		3738.m00001	148	185101	4	3	TTHERM_00780430			239.m00028	59	172300	5	1	TTHERM_01109790
																		3.m01708	146	149162	3	3	TTHERM_00046390			76.m00208	59	181712	3	1	TTHERM_00571760
																		3673.m00059	144	28862	8	4	TTHERM_00716240			3.m01928	57	59038	4	1	TTHERM_00049060
																		3717.m00110	142	186682	2	2	TTHERM_00522980			3687.m00124	56	117962	3	2	TTHERM_00317200
																		1.m00688	142	98855	13	2	TTHERM_00006320			3676.m00050	55	40369	7	1	TTHERM_00773560
																		327.m00018	141	137707	5	1	TTHERM_01326880			19.m00382	55	50221	1	1	TTHERM_00227800
																		3681.m00023	140	29459	4	4	TTHERM_00441950			3734.m00023	54	60168	3	1	TTHERM_00681830
																		48.m00247	138	60939	2	2	TTHERM_00433410			1.m00688	54	98855	5	1	TTHERM_00006320
																		3676.m00028	137	33166	3	2	TTHERM_00773340			91.m00119	53	145308	3	2	TTHERM_00637010
																		5.m00520	135	78948	3	2	TTHERM_00079230			21.m00316	52	138028	3	1	TTHERM_00245910
																		3676.m00027	133	17620	4	3	TTHERM_00773330			129.m00110	52	36907	2	2	TTHERM_00777250
																		3698.m00083	133	71521	3	3	TTHERM_00134890			101.m00097	52	171966	3	1	TTHERM_00671960
																		3717.m00081	37	0	2	1				3725.m00037	51	84520	4	1	TTHERM_00616040
																		3701.m00014	130	28206	3	2	TTHERM_00216010			47.m00193	51	133650	2	1	TTHERM_00424640
																		3684.m00019	126	94528	3	3	TTHERM_00529650			3.m01917	51	31403	2	2	TTHERM_00047480
																		3681.m00116	125	616800	4	4	TTHERM_00442880			198.m00041	50	146082	2	1	TTHERM_01015870
																		358.m00012	119	22692	3	2	TTHERM_01386050			5.m00568	50	29142	2	1	TTHERM_00079720
																		90.m00169	119	13581	2	2	TTHERM_00633360			22.m00327	49	166393	2	1	TTHERM_00256960
																		3675.m00092	117	131390	1	1	TTHERM_00585420			37.m00203	48	71389	2	1	TTHERM_00355000
																		3715.m00136	116	39867	4	3	TTHERM_00498260			3709.m00032	48	101618	2	1	TTHERM_00473320
																		3694.m00007	116	3318	4	1	TTHERM_00277130			198.m00069	48	168414	2	1	TTHERM_01016150
																		139.m00128	114	73858	4	4	TTHERM_00820660			3697.m00216	48	122970	1	1	TTHERM_00191430
																		3713.m00065	112	167641	2	2	TTHERM_00400750			30.m00230	47	156278	1	1	TTHERM_00312340
																		252.m00039	111	21415	2	1	TTHERM_01142730			1815.m00004	47	12212	5	1	TTHERM_02554200
																		45.m00241	109	111549	4	2	TTHERM_00418270			3690.m00081	46	162319	2	2	TTHERM_00268010
																		120.m00131	108	69091	3	2	TTHERM_00736480			3681.m00002	46	74291	3	1	TTHERM_00441710
																		117.m00100	107	45597	2	2	TTHERM_00725820	hypothetical protein		3704.m00116	46	11482	1	1	TTHERM_00446280
																		42.m00299	107	74931	3	2	TTHERM_00394410			3695.m00123	45	43474	2	2	TTHERM_00346500
																		6.m00512	47	85376	2	1	TTHERM_00086890			3721.m00107	45	23098	3	1	TTHERM_00566890
																		3709.m00044	107	10920	5	2	TTHERM_00474440			2.m02162	45	220664	2	1	TTHERM_00028630
																		3737.m00016	106	46548	1	1	TTHERM_00688410			3700.m00233	45	41245	1	1	TTHERM_00151810
																		224.m00032	105	227468	8	1	TTHERM_01082880			3703.m00077	45	37532	2	1	TTHERM_00348390
																		3713.m00146	105	57701	5	4	TTHERM_00406590			3681.m00082	45	158069	2	1	TTHERM_00442540
																		3672.m00021	104	48150	2	2	TTHERM_00760390			198.m00066	44	52100	6	1	TTHERM_01016120
																		3700.m00233	103	41245	2	1	TTHERM_00151810			3702.m00096	44	72961	1	1	TTHERM_00143690
																		2.m02242	102	81192	3	3	TTHERM_00037080			40.m00188	44	53159	3	1	TTHERM_00378490
																		239.m00029	102	25065	2	1	TTHERM_01109800			3686.m00021	44	106389	2	1	TTHERM_00470600
																		3698.m00005	100	17892	3	2	TTHERM_00131110			143.m00080	44	66070	2	1	TTHERM_00826980
																		3735.m00066	99	495759	1	1	TTHERM_00558310			117.m00116	43	73729	1	1	TTHERM_00725980
																		3689.m00001	98	45171	2	2	TTHERM_00333210			16.m00313	43	35293	2	2	TTHERM_00193740
																		22.m00269	97	68006	4	1	TTHERM_00252420			5.m00368	43	174160	1	1	TTHERM_00075720
																		3706.m00216	97	103907	5	4	TTHERM_00242510			3725.m00072	42	78620	1	1	TTHERM_00616390
																		3732.m00082	96	29292	3	3	TTHERM_00686230			3688.m00096	42	160635	3	1	TTHERM_00289190
																		16.m00460	94	197151	2	2	TTHERM_00196190			3706.m00038	42	145346	1	1	TTHERM_00237630
																		260.m00017	94	157994	4	3	TTHERM_01164060			3738.m00054	42	14639	2	1	TTHERM_00780960
																		3676.m00029	93	27487	2	2	TTHERM_00773350			2.m02374	42	44956	1	1	TTHERM_00030200
																		470.m00007	93	46035	2	1	TTHERM_01565130			254.m00025	42	55699	1	1	TTHERM_01146030
																		30.m00348	93	59527	2	2	TTHERM_00313520			77.m00209	42	114237	1	1	TTHERM_00577100
																		3700.m01683	90	32751	1	1				86.m00163	41	236557	2	2	TTHERM_00621340
																		3729.m00034	90	145396	6	1	TTHERM_00545790			1.m00658	41	550334	7	1	TTHERM_00006020
																		158.m00090	90	132039	6	1	TTHERM_00891210			16.m00267	41	78045	2	1	TTHERM_00193280
																		3691.m00055	88	37406	3	2	TTHERM_00299830			337.m00011	41	75273	6	1	TTHERM_01345770
																		3744.m00027	88	26199	3	2	TTHERM_00706300			3701.m00024	41	131958	2	1	TTHERM_00216110
																		3689.m00095	88	88697	1	1	TTHERM_00338210			3744.m00027	40	26199	3	2	TTHERM_00706300
																		251.m00034	87	81880	7	1	TTHERM_01141490			3702.m00257	40	121609	2	1	TTHERM_00146310
																		3686.m00140	86	25074	2	2	TTHERM_00471850			252.m00039	40	21415	1	1	TTHERM_01142730
																		3707.m00026	85	27065	1	1	TTHERM_00055970			3705.m00039	40	368731	4	1	TTHERM_00326960
																		108.m00121	84	46944	1	1	TTHERM_00695730			3723.m00041	40	139128	3	1	TTHERM_00509130
																		3733.m00016	83	76031	2	2	TTHERM_00578560			17.m00452	40	35763	4	1	TTHERM_00213630
																		45.m00162	83	171592	5	1	TTHERM_00414440			3693.m00050	40	267614	1	1	TTHERM_00371140
																		167.m00068	83	211559	2	1	TTHERM_00929530			23.m00368	40	151110	1	1	TTHERM_00265150
																		22.m00354	82	18306	1	1	TTHERM_00257230			60.m00159	40	167519	3	1	TTHERM_00490570
																		7.m00462	81	71627	1	1	TTHERM_00105110	HSP70		221.m00066	40	58202	2	2	TTHERM_01079310
																		119.m00110	81	31376	2	1	TTHERM_00732640			3689.m00050	39	335181	1	1	TTHERM_00335710
																		265.m00027	80	49501	1	1	TTHERM_01179780			171.m00058	39	51496	1	1	TTHERM_00941430
																		108.m00193	80	14589	2	2	TTHERM_00697490			132.m00070	39	352140	3	2	TTHERM_00785850
																		3715.m00037	79	110327	1	1	TTHERM_00497260			163.m00045	39	108597	1	1	TTHERM_00918480
																		40.m00277	79	15373	2	1	TTHERM_00382350			3687.m00089	39	197642	2	2	TTHERM_00316850
																		133.m00094	79	14762	1	1	TTHERM_00790790			336.m00019	38	73915	1	1	TTHERM_01344720
																		87.m00171	78	57226	2	2	TTHERM_00623040			2.m02096	38	66251	3	1	TTHERM_00035170
																		16.m00394	78	145759	3	2	TTHERM_00194540			32.m00295	38	109864	3	1	TTHERM_00324460
																		3685.m00017	39	298892	2	1	TTHERM_00599900			3681.m00024	38	67958	1	1	TTHERM_00441960
																		225.m00045	78	104924	4	1	TTHERM_01084230			3676.m00027	38	17620	1	1	TTHERM_00773330
																		3710.m00100	78	169620	2	2	TTHERM_00467950			72.m00164	38	47768	2	1	TTHERM_00554340
																		3700.m00118	78	14259	2	2	TTHERM_00149630			6.m00347	38	120338	4	1	TTHERM_00082270
																		16.m00313	78	35293	2	1	TTHERM_00193740			40.m00267	38	16492	3	1	TTHERM_00382250
																		167.m00069	77	154566	2	2	TTHERM_00929540			3694.m00050	38	122434	1	1	TTHERM_00277580
																		48.m00311	76	21132	2	2	TTHERM_00434070			336.m00021	38	80481	2	1	TTHERM_01344740
																		14.m00453	75	123608	4	1	TTHERM_00185640			155.m00090	37	130236	1	1	TTHERM_00874710
																		279.m00026	75	40950	1	1	TTHERM_01220370			3729.m00094	37	23862	1	1	TTHERM_00549500
																		3686.m00108	75	28954	1	1	TTHERM_00471510			38.m02217	37	35394	1	1
																		6.m00493	75	85308	2	2	TTHERM_00086700			3.m01875	37	64101	1	1	TTHERM_00048970
																		219.m00044	74	187273	2	1	TTHERM_01075790			3719.m00089	37	309857	1	1	TTHERM_00481290
																		40.m00293	74	309314	4	1	TTHERM_00383500			13.m00429	37	150945	1	1	TTHERM_00160780
																		3701.m00092	74	79710	1	1	TTHERM_00218790			213.m00073	37	24581	1	1	TTHERM_01053000
																		239.m00049	73	18235	1	1	TTHERM_01109770			3701.m00045	37	88571	4	1	TTHERM_00218320
																		107.m00117	73	150075	1	1	TTHERM_00694540			217.m00044	37	25435	1	1	TTHERM_01068160
																		40.m00228	73	42325	1	1	TTHERM_00378890			214.m00045	36	104188	1	1	TTHERM_01054240
																		3710.m00101	73	152019	4	1	TTHERM_00467960			3.m01901	36	531427	1	1	TTHERM_00046310
																		242.m00038	72	51084	1	1	TTHERM_01119520			3676.m00073	36	154119	4	2	TTHERM_00773790
																		3721.m00077	72	31378	1	1	TTHERM_00565590			40.m00235	36	161784	1	1	TTHERM_00378960
																		6.m00484	72	111511	4	1	TTHERM_00085620			79.m00178	36	266296	5	2	TTHERM_00582280
																		211.m00061	72	39263	1	1	TTHERM_01049350			187.m00040	36	78904	1	1	TTHERM_00994060
																		90.m00223	71	12973	1	1	TTHERM_00633150			2.m02275	36	28545	1	1	TTHERM_00037090
																		270.m00029	70	85228	1	1	TTHERM_01194660			41.m00256	36	57853	1	1	TTHERM_00388540
																		16.m00315	70	107250	1	1	TTHERM_00193760			3724.m00059	35	42743	1	1	TTHERM_00658810
																		3718.m00010	69	11718	2	1	TTHERM_00535210			260.m00025	35	171310	2	1	TTHERM_01164140
																		2.m02204	69	83572	3	1	TTHERM_00037430			19.m00220	35	216936	1	1	TTHERM_00222210
																		3.m01671	69	50136	1	1	TTHERM_00047680			178.m00064	35	17013	1	1	TTHERM_00961950
																		3694.m00050	66	122434	4	1	TTHERM_00277580			88.m00116	35	150100	1	1	TTHERM_00627230
																		6.m00440	66	15348	3	3	TTHERM_00085180			19.m00329	35	16150	1	1	TTHERM_00227270
																		3701.m00223	66	85658	1	1	TTHERM_00221120			3707.m00087	35	197014	3	2	TTHERM_00058580
																		3704.m00040	66	21406	2	2	TTHERM_00444510			13.m00537	35	81942	1	1	TTHERM_00158520
																		3704.m00089	65	179355	5	1	TTHERM_00445990			107.m00094	35	394305	1	1	TTHERM_00694300
																		204.m00044	64	134026	3	1	TTHERM_01028860			203.m00030	34	17523	1	1	TTHERM_01027460
																		256.m00023	64	28859	2	2	TTHERM_01151500			3720.m00086	34	155325	1	1	TTHERM_00561590
																		3715.m00132	64	262654	1	1	TTHERM_00498220			1.m00929	34	68648	2	1	TTHERM_00013750
																		240.m00029	63	54883	4	1	TTHERM_01111020			3694.m00004	34	141981	1	1	TTHERM_00277100
																		3716.m00982	63	30518	1	1				3714.m00089	34	415650	1	1	TTHERM_00411580
																		159.m00072	63	55476	1	1	TTHERM_00895820			3707.m00046	34	129910	1	1	TTHERM_00056170
																		16.m00502	63	99609	2	2	TTHERM_00196610			1.m00700	34	44265	1	1	TTHERM_00006440
																		5.m00611	63	11527	1	1	TTHERM_00075670			133.m00088	34	72906	1	1	TTHERM_00790730
																		144.m00135	62	19843	2	1	TTHERM_00829380			3.m01702	34	93915	2	1	TTHERM_00046530
																		45.m00251	62	101417	1	1	TTHERM_00418370			3689.m00001	34	45171	1	1	TTHERM_00333210
																		3680.m00034	62	173482	3	1	TTHERM_00486070			3716.m00032	34	28539	1	1	TTHERM_00499570
																		88.m00134	60	32884	1	1	TTHERM_00628400			266.m00022	34	337911	3	3	TTHERM_01180980
																		133.m00089	60	77180	1	1	TTHERM_00790740			218.m00039	34	137234	3	1	TTHERM_01070340
																		3710.m00113	59	84553	3	2	TTHERM_00469080			189.m00061	34	133088	1	1	TTHERM_00999040
																		3714.m00084	59	16875	3	1	TTHERM_00411530			3713.m00089	33	101978	5	1	TTHERM_00402000
																		2.m02033	58	17930	2	2	TTHERM_00028740			54.m00270	33	195438	1	1	TTHERM_00463620
																		3672.m00050	58	138740	4	1	TTHERM_00760680			3712.m00066	33	109192	1	1	TTHERM_00456740
																		40.m00280	57	75282	1	1	TTHERM_00382380			3711.m00046	33	15774	1	1	TTHERM_00492750
																		3690.m00020	56	15910	1	1	TTHERM_00266390			72.m00160	33	58933	4	1	TTHERM_00554300
																		205.m00065	56	314375	4	1	TTHERM_01034400			3693.m00091	33	154598	1	1	TTHERM_00372580
																		140.m00054	56	433105	1	1	TTHERM_00821790			5.m00405	32	45971	1	1	TTHERM_00077080
																		3720.m00095	56	14187	2	1	TTHERM_00561680			3715.m00073	32	89908	1	1	TTHERM_00497630
																		1.m00953	56	52271	1	1	TTHERM_00015980			77.m00223	32	24664	1	1	TTHERM_00577240
																		3675.m00063	56	190973	5	1	TTHERM_00585130			3716.m00100	32	219126	1	1	TTHERM_00502310
																		3699.m00033	55	56802	3	1	TTHERM_00125400			76.m00201	32	191449	1	1	TTHERM_00571690
																		3689.m00144	55	58766	1	1	TTHERM_00339720			3691.m00067	32	160079	1	1	TTHERM_00299950
																		3711.m00060	55	10127	6	1	TTHERM_00492890			3687.m00116	31	30004	1	1	TTHERM_00317120
																		3.m01976	54	160003	1	1	TTHERM_00043920			3739.m00044	31	110548	1	1	TTHERM_00728920
																		3722.m00040	54	9214	2	1	TTHERM_00526450			138.m00093	31	46854	1	1	TTHERM_00812670
																		3716.m00128	54	83011	1	1	TTHERM_00502590			3698.m00217	31	133074	3	1	TTHERM_00138240
																		3689.m00087	54	55459	1	1	TTHERM_00338110			3701.m00052	31	698783	1	1	TTHERM_00218390
																		13.m00482	54	54591	2	1	TTHERM_00161310			3724.m00057	31	193159	1	1	TTHERM_00658790
																		3701.m00192	53	162409	2	1	TTHERM_00220810			23.m00303	31	52399	1	1	TTHERM_00263420
																		40.m00169	53	35552	1	1	TTHERM_00377310			1178.m00002	30	26382	1	1	TTHERM_02181710
																		1.m01059	53	25679	1	1	TTHERM_00023980			1.m00977	30	45361	1	1	TTHERM_00016220
																		139.m00130	53	60859	1	1	TTHERM_00820680			530.m00004	30	6563	1	1	TTHERM_01647010
																		3706.m00050	53	39603	2	2	TTHERM_00238810			3739.m00024	30	48250	1	1	TTHERM_00727720
																		172.m00060	53	83367	2	1	TTHERM_00942750			3698.m00108	30	44728	1	1	TTHERM_00136150
																		3704.m00132	53	105619	1	1	TTHERM_00446430			271.m00036	30	67774	1	1	TTHERM_01197050
																		124.m00120	52	171718	3	1	TTHERM_00759050			166.m00057	30	69679	1	1	TTHERM_00926960
																		132.m00116	52	56626	1	1	TTHERM_00787300
																		99.m00148	52	20908	1	1	TTHERM_00666540
																		274.m00034	52	64204	1	1	TTHERM_01207630
																		3694.m00048	52	29690	1	1	TTHERM_00277560
																		1.m00977	52	45361	1	1	TTHERM_00016220
																		256.m00021	51	30614	5	1	TTHERM_01151460
																		6.m00539	51	209810	4	1	TTHERM_00088150
																		273.m00029	50	387629	3	1	TTHERM_01205340
																		157.m00066	49	62867	2	2	TTHERM_00884620
																		3692.m00009	49	110414	2	2	TTHERM_00293350
																		3713.m00035	49	97421	1	1	TTHERM_00399430
																		230.m00035	49	165621	1	1	TTHERM_01093530
																		3723.m00052	49	125107	2	1	TTHERM_00515240
																		155.m00090	48	130236	2	1	TTHERM_00874710
																		3738.m00061	48	31255	1	1	TTHERM_00781030
																		117.m00135	47	25669	2	1	TTHERM_00726170
																		108.m00170	46	177723	2	1	TTHERM_00697220
																		23.m00335	46	84521	2	2	TTHERM_00264730
																		214.m00056	45	129516	1	1	TTHERM_01054350
																		178.m00074	45	41381	2	1	TTHERM_00962050
																		166.m00059	45	41443	1	1	TTHERM_00926980
																		239.m00033	45	278894	1	1	TTHERM_01109840
																		8.m00325	45	80195	2	1	TTHERM_00112510
																		32.m00164	40	133203	2	1	TTHERM_00320010
																		3681.m00088	45	25061	1	1	TTHERM_00442600
																		3690.m00081	44	162319	1	1	TTHERM_00268010
																		87.m00234	44	30467	1	1	TTHERM_00624660
																		3742.m00047	43	79062	3	1	TTHERM_00756350
																		14.m00501	43	64644	1	1	TTHERM_00187170
																		3715.m00038	43	24543	1	1	TTHERM_00497270
																		16.m00267	43	78045	2	1	TTHERM_00193280
																		91.m00119	43	145308	1	1	TTHERM_00637010
																		13.m00515	42	16521	1	1	TTHERM_00161660
																		48.m00228	42	32937	1	1	TTHERM_00431240
																		3.m01903	42	44422	3	1	TTHERM_00049050
																		3718.m00095	42	42543	2	1	TTHERM_00537060
																		7.m00491	42	85736	2	1	TTHERM_00105420
																		3678.m00013	42	75360	1	1	TTHERM_00947440
																		3706.m00122	42	123082	4	2	TTHERM_00241540
																		3715.m00070	41	18171	1	1	TTHERM_00497600
																		159.m00071	41	80601	2	1	TTHERM_00895810
																		2.m02275	41	28545	1	1	TTHERM_00037090
																		19.m00324	41	114000	2	1	TTHERM_00227220
																		16.m00501	41	74651	1	1	TTHERM_00196600
																		143.m00101	41	257395	1	1	TTHERM_00827190
																		152.m00108	41	25112	1	1	TTHERM_00859260
																		3707.m00194	40	75108	2	1	TTHERM_00062660
																		99.m00175	40	206648	1	1	TTHERM_00666820
																		3677.m00066	40	179429	1	1	TTHERM_00649260
																		1.m00832	40	170898	1	1	TTHERM_00011780
																		108.m00158	40	116692	1	1	TTHERM_00697090
																		3.m01840	40	44566	1	1	TTHERM_00043800
																		72.m00164	40	47768	2	1	TTHERM_00554340
																		13.m00468	40	16308	1	1	TTHERM_00161170
																		22.m00347	40	131022	1	1	TTHERM_00257160
																		3675.m00082	40	28048	1	1	TTHERM_00585320
																		3712.m00915	39	110922	2	1
																		3737.m00030	39	93595	7	1	TTHERM_00688550
																		265.m00033	39	66225	1	1	TTHERM_01179840
																		30.m00277	39	42826	1	1	TTHERM_00312810
																		3718.m00006	38	131892	2	1	TTHERM_00535170
																		3693.m00086	38	234265	1	1	TTHERM_00372530
																		3725.m00102	38	14052	2	1	TTHERM_00616690
																		226.m00048	38	75874	1	1	TTHERM_01085610
																		3701.m00005	38	199260	1	1	TTHERM_00215920
																		3710.m00114	38	162628	1	1	TTHERM_00469090
																		3741.m00012	38	156392	2	1	TTHERM_00841290
																		3707.m00126	38	46284	1	1	TTHERM_00058970
																		3701.m00095	38	157587	1	1	TTHERM_00218820
																		3702.m00224	37	170048	2	1	TTHERM_00145980
																		201.m00030	37	65799	1	1	TTHERM_01021880
																		239.m00028	37	172300	1	1	TTHERM_01109790
																		138.m00104	37	10187	1	1	TTHERM_00812780
																		19.m00331	37	267150	2	1	TTHERM_00227290
																		114.m00074	37	179373	1	1	TTHERM_00717410
																		8.m00552	37	214627	2	2	TTHERM_00123780
																		76.m00141	37	93502	1	1	TTHERM_00569090
																		233.m00037	37	82839	1	1	TTHERM_01100360
																		3720.m00098	37	15601	1	1	TTHERM_00561710
																		193.m00036	37	2947	2	1	TTHERM_01006420
																		3681.m00002	36	74291	2	1	TTHERM_00441710
																		79.m00178	36	266296	2	1	TTHERM_00582280
																		140.m00067	36	26094	1	1	TTHERM_00821930
																		3722.m00086	36	61551	3	1	TTHERM_00526910
																		269.m00025	36	223735	2	1	TTHERM_01193580
																		3723.m00020	36	91870	1	1	TTHERM_00506920
																		23.m00254	36	113439	2	1	TTHERM_00261940
																		177.m00066	36	27040	1	1	TTHERM_00957660
																		211.m00037	35	54933	1	1	TTHERM_01048110
																		90.m00194	35	37586	1	1	TTHERM_00633610
																		3683.m00013	35	60274	1	1	TTHERM_00825190
																		3711.m00024	35	75919	1	1	TTHERM_00492530
																		3684.m00001	35	151688	3	1	TTHERM_00529470
																		119.m00114	35	97879	1	1	TTHERM_00732680
																		3679.m00124	35	80396	1	1	TTHERM_00420940
																		3699.m00126	35	391017	1	1	TTHERM_00128330
																		259.m00027	35	91460	2	1	TTHERM_01159900
																		47.m00193	34	133650	1	1	TTHERM_00424640
																		41.m00253	34	94941	1	1	TTHERM_00388510
																		32.m00261	34	136674	1	1	TTHERM_00322980
																		13.m00436	34	191708	2	1	TTHERM_00160850
																		3719.m00096	34	94280	1	1	TTHERM_00481360
																		3686.m00118	34	175612	1	1	TTHERM_00471630
																		162.m00063	34	150970	1	1	TTHERM_00912270
																		38.m00321	34	52433	1	1	TTHERM_00369640
																		82.m00130	34	114533	1	1	TTHERM_00592870
																		3706.m00060	34	207244	2	2	TTHERM_00238910
																		291.m00032	34	24851	2	1	TTHERM_01248960
																		32.m00304	34	22908	1	1	TTHERM_00324550
																		198.m00043	34	54777	1	1	TTHERM_01015890
																		3680.m00001	34	59914	1	1	TTHERM_00485740
																		3696.m00115	33	101859	1	1	TTHERM_00310320
																		336.m00021	33	80481	1	1	TTHERM_01344740
																		1.m00661	33	1037446	1	1	TTHERM_00006050
																		3684.m00024	33	42306	1	1	TTHERM_00529700
																		231.m00034	33	73893	1	1	TTHERM_01094880
																		13.m00287	33	57750	1	1	TTHERM_00155380
																		508.m00004	33	6024	1	1	TTHERM_01614780
																		3690.m00053	33	153050	1	1	TTHERM_00266730
																		3697.m00058	33	186885	1	1	TTHERM_00188850
																		3677.m00009	33	138049	1	1	TTHERM_00648670
																		3690.m00095	33	79361	1	1	TTHERM_00268150
																		3699.m00105	33	111068	1	1	TTHERM_00127120
																		3716.m00129	32	300254	1	1	TTHERM_00502600
																		2.m02321	32	143775	1	1	TTHERM_00030040
																		159.m00068	32	216334	1	1	TTHERM_00895780
																		91.m00143	32	23744	1	1	TTHERM_00637250
																		204.m00035	32	70497	1	1	TTHERM_01028770
																		3696.m00051	32	52333	1	1	TTHERM_00307660
																		3683.m00030	32	54186	1	1	TTHERM_00825360
																		2.m02331	32	144087	1	1	TTHERM_00035390
																		6.m00366	32	42079	1	1	TTHERM_00083450
																		3694.m00075	32	181623	1	1	TTHERM_00279860
																		2.m02365	32	171668	2	1	TTHERM_00031620
																		3714.m00045	32	118195	1	1	TTHERM_00410140
																		48.m00238	32	206508	1	1	TTHERM_00431340
																		3702.m00228	31	84619	1	1	TTHERM_00146020
																		3703.m00185	31	105299	1	1	TTHERM_00353490
																		144.m00118	31	89836	1	1	TTHERM_00833720
																		3.m01769	31	514277	1	1	TTHERM_00047130
																		110.m00100	31	51639	1	1	TTHERM_00703510
																		5.m00368	31	174160	1	1	TTHERM_00075720
																		3.m01944	31	123653	1	1	TTHERM_00046690
																		3699.m00178	31	143201	1	1	TTHERM_00128850
																		271.m00036	31	67774	1	1	TTHERM_01197050
																		435.m00014	31	58904	1	1	TTHERM_01513280
																		186.m00054	31	13800	1	1	TTHERM_00992760
																		3722.m00091	31	170263	1	1	TTHERM_00526960
																		60.m00176	31	192085	1	1	TTHERM_00490740
																		60.m00168	31	189627	1	1	TTHERM_00490660
																		3718.m00126	31	16110	1	1	TTHERM_00537370	hypothetical protein
																		32.m00201	31	192652	1	1	TTHERM_00320400
																		68.m00192	31	384396	1	1	TTHERM_00532470
																		110.m00087	30	120159	1	1	TTHERM_00703380
																		1.m00716	30	64558	1	1	TTHERM_00008580
																		3721.m00059	30	374126	1	1	TTHERM_00564410
																		84.m00152	30	69874	1	1	TTHERM_00609330
																		3687.m00156	30	19255	1	1	TTHERM_00317520
																		3725.m00093	30	131153	1	1	TTHERM_00616600
																		132.m00083	30	140342	1	1	TTHERM_00786970
																		47.m00191	30	128647	1	1	TTHERM_00424620
																		167.m00106	30	45977	1	1	TTHERM_00929450
																		3682.m00028	30	17775	1	1	TTHERM_00823670
																		3726.m00077	30	60006	1	1	TTHERM_00590300
																		5.m00578	30	99653	1	1	TTHERM_00079820
																		14.m00273	30	126469	1	1	TTHERM_00165000
																		60.m00223	30	505303	1	1	TTHERM_00491210
