# Supplementary material for: Composition and function of the C1b/C1f region in the ciliary central apparatus
Source: Sci Rep. 2021 Jun 3;11:11760. doi: 10.1038/s41598-021-90996-9 (PMC8175508; doi:10.1038/s41598-021-90996-9)
Supplement: Supplementary file 5 — Supplementary Information 5. [file 41598_2021_90996_MOESM5_ESM.xlsx]

## Sheet: Arkusz1
	Table S4 Mass-spectrometry analysis of proteins biotinylated in cells expressing Cfap246-like-HA-BirA*. Proteins present in both control and experimental samples are highlighted in green.
	WT-Exp1								Cfap246-BirA-Exp1								WT-Exp2								Cfap246-BirA-Exp2
	Accession	Score	Mass	Matches	Sequences	Description			Accession	Score	Mass	Matches	Sequences	Description			Accession	Score	Mass	Matches	Sequences	Description			Accession	Score	Mass	Matches	Sequences	Description
	3703.m00089	5503	49953	93	21	TTHERM_00348510	BTU1, Beta TUbulin 1		3688.m00161	12540	182226	249	81	TTHERM_00290850	Androglobin-like		3703.m00089	10022	49953	161	22	TTHERM_00348510	BTU1, Beta TUbulin 1		3688.m00161	12906	182226	248	82	TTHERM_00290850	Androglobin-like
	3697.m00275	5402	61182	118	32	TTHERM_00192030			252.m00032	9656	198750	236	85	TTHERM_01142770	Spef2A		3684.m00123	7691	69798	126	28	TTHERM_00530750			3717.m00110	253	186682	5	3	TTHERM_00522980
	3735.m00096	3476	49969	65	14	TTHERM_00558620	ATU1, Alpha-TUbulin 1		21.m00202	64	46452	2	1	TTHERM_00243750			3735.m00096	6303	49969	111	19	TTHERM_00558620	ATU1, Alpha-TUbulin 1		3722.m00070	36	85269	2	2	TTHERM_00526750	cyclic nucleotide-binding domain containing protein
	3702.m00023	1871	74633	54	23	TTHERM_00140960			3674.m00056	3962	103446	69	26	TTHERM_00691650	Cfap69		3716.m00005	4171	531625	105	66	TTHERM_00499300			252.m00032	12335	198750	275	90	TTHERM_01142770	Spef2A
	8.m00495	101	73101	5	3	TTHERM_00122200			3703.m00089	3749	49953	65	19	TTHERM_00348510	BTU1, Beta TUbulin 1		3680.m00086	2781	483979	72	45	TTHERM_00486600			3703.m00089	11881	49953	199	23	TTHERM_00348510	BTU1, Beta TUbulin 1
	170.m00092	46	45422	2	1	TTHERM_00939140			3697.m00013	3208	53138	68	23	TTHERM_00188400	Cfap246		3737.m00022	863	510437	26	17	TTHERM_00688470	DYH6		3684.m00123	9606	69798	146	27	TTHERM_00530750
	8.m00325	45	80195	2	1	TTHERM_00112510			3735.m00096	2998	49969	60	13	TTHERM_00558620	ATU1, Alpha-TUbulin 1		3721.m00078	420	521147	14	7	TTHERM_00565600	DYH22		3735.m00096	7110	49969	122	20	TTHERM_00558620	ATU1, Alpha-TUbulin 1
	3698.m00262	1241	87916	42	20	TTHERM_00139700			3697.m00275	2615	61182	62	20	TTHERM_00192030			256.m00018	398	460603	12	9	TTHERM_01151430			7.m00494	4807	62980	96	18	TTHERM_00105450
	19.m00358	106	123129	7	2	TTHERM_00227560			17.m00398	2227	17751	47	14	TTHERM_00205170	Tt170		162.m00065	380	564064	13	11	TTHERM_00912290			3716.m00005	4606	531625	120	80	TTHERM_00499300
	117.m00087	1230	36772	29	11	TTHERM_00724700			3728.m00039	37	356054	2	1	TTHERM_00538870			48.m00284	372	478813	12	9	TTHERM_00433800			3680.m00086	2979	483979	78	52	TTHERM_00486600
	30.m00277	1046	42826	21	10	TTHERM_00312810			3694.m00067	1226	36739	27	8	TTHERM_00279780	Dual specificity phosphatase		16.m00291	360	480714	11	5	TTHERM_00193520			3737.m00022	758	510437	23	18	TTHERM_00688470	DYH6
	3676.m00015	919	72640	17	8	TTHERM_00773210			3698.m00262	1212	87916	41	19	TTHERM_00139700			68.m00136	240	545890	8	5	TTHERM_00531870			3721.m00078	348	521147	12	10	TTHERM_00565600	DYH22
	3718.m00946	893	50655	32	15				3728.m00067	52	164195	3	1	TTHERM_00540160			129.m00064	231	514738	8	5	TTHERM_00774810			256.m00018	323	460603	11	10	TTHERM_01151430
	110.m00090	35	236253	3	2	TTHERM_00703410	UBX domain containing protein		3717.m00093	821	28686	22	7	TTHERM_00522810			140.m00071	217	490310	7	4	TTHERM_00821980			129.m00064	267	514738	8	6	TTHERM_00774810
	3717.m00093	871	28686	21	8	TTHERM_00522810			3702.m00023	768	74633	23	11	TTHERM_00140960			229.m00039	64	302929	2	2	TTHERM_01092380			22.m00270	256	506166	6	4	TTHERM_00252430	DYH11
	3680.m00086	681	483979	18	15	TTHERM_00486600			8.m00495	58	73101	3	2	TTHERM_00122200			170.m00064	50	95785	2	2	TTHERM_00938850			3735.m00098	256	490023	8	7	TTHERM_00558640	DYH16
	304.m00025	602	536029	11	9	TTHERM_01276420			96.m00145	721	48652	14	6	TTHERM_00655820			304.m00025	3117	536029	81	57	TTHERM_01276420			68.m00136	252	545890	6	4	TTHERM_00531870
	77.m00237	584	43868	13	8	TTHERM_00577380			5.m00439	660	16975	14	5	TTHERM_00077420	FAP174		7.m00494	2608	62980	48	15	TTHERM_00105450			48.m00284	242	478813	9	9	TTHERM_00433800
	256.m00035	572	24270	16	8	TTHERM_01151600			110.m00094	617	18810	12	6	TTHERM_00703450	hypothetical protein		3716.m00093	2082	76166	40	19	TTHERM_00502240			16.m00291	238	480714	6	4	TTHERM_00193520
	88.m00087	563	44970	14	11	TTHERM_00625950			117.m00087	543	36772	14	5	TTHERM_00724700			3697.m00275	1748	61182	38	18	TTHERM_00192030			37.m00213	210	514565	6	4	TTHERM_00355100	DYH23
	96.m00145	508	48652	8	4	TTHERM_00655820			30.m00277	482	42826	9	5	TTHERM_00312810			3698.m00262	1395	87916	35	14	TTHERM_00139700			203.m00051	154	498317	4	4	TTHERM_01027670	DYH19
	7.m00494	469	62980	9	6	TTHERM_00105450			88.m00087	458	44970	15	9	TTHERM_00625950			96.m00145	1174	48652	23	8	TTHERM_00655820			17.m00398	4380	17751	87	17	TTHERM_00205170	Tt170
	3716.m00005	456	531625	18	15	TTHERM_00499300			256.m00035	458	24270	13	5	TTHERM_01151600			88.m00087	1154	44970	27	13	TTHERM_00625950			3674.m00056	3692	103446	73	23	TTHERM_00691650	Cfap69
	3697.m00090	448	11321	7	3	TTHERM_00189170	histone		3697.m00168	441	42429	11	5	TTHERM_00190950			3718.m00946	1108	50655	38	18				304.m00025	3255	536029	89	55	TTHERM_01276420
	152.m00075	443	55253	10	8	TTHERM_00857910			185.m00076	410	20912	9	4	TTHERM_00991630	hypothetical protein		16.m00262	928	49539	22	10	TTHERM_00193230			2.m02383	42	67347	2	2	TTHERM_00042700	hypothetical protein
	3738.m00058	442	212155	11	9	TTHERM_00781000	hypothetical protein		7.m00494	409	62980	8	5	TTHERM_00105450			247.m00042	909	11663	25	7	TTHERM_01129660			3697.m00275	3002	61182	63	25	TTHERM_00192030
	3717.m00098	261	194408	7	7	TTHERM_00522860	hypothetical protein		77.m00237	401	43868	11	6	TTHERM_00577380			3681.m00030	146	131325	6	2	TTHERM_00442020			1.m00739	42	93603	2	2	TTHERM_00009800	hypothetical protein
	3700.m00234	432	96827	11	8	TTHERM_00151820			247.m00042	377	11663	12	5	TTHERM_01129660			8.m00347	756	79057	17	9	TTHERM_00112730			2.m02053	36	782982	2	2	TTHERM_00039110	Dynein heavy chain family protein
	3703.m00077	419	37532	9	4	TTHERM_00348390			7.m00462	366	71627	9	6	TTHERM_00105110	HSP70		19.m00382	721	50221	14	9	TTHERM_00227800			3697.m00013	2949	53138	59	20	TTHERM_00188400	Cfap246
	45.m00266	409	23024	8	4	TTHERM_00418580			3703.m00077	361	37532	8	5	TTHERM_00348390			180.m00073	657	60586	14	7	TTHERM_00971830			3716.m00093	2692	76166	55	25	TTHERM_00502240
	170.m00088	392	69805	13	7	TTHERM_00939100	hypothetical protein		45.m00266	351	23024	8	4	TTHERM_00418580			6.m00549	591	198263	17	15	TTHERM_00089240			88.m00087	2081	44970	46	19	TTHERM_00625950
	3705.m00130	348	195230	19	2	TTHERM_00329870	hypothetical protein		3701.m00014	339	28206	5	3	TTHERM_00216010			3702.m00023	564	74633	18	9	TTHERM_00140960			96.m00145	1731	48652	38	12	TTHERM_00655820
	3692.m00104	347	54762	9	5	TTHERM_00295310	hypothetical protein		3681.m00023	286	29459	6	3	TTHERM_00441950			170.m00092	58	45422	3	1	TTHERM_00939140			3718.m00946	1730	50655	54	20
	3711.m00047	317	25210	7	3	TTHERM_00492760			145.m00083	283	16091	5	3	TTHERM_00835010	hypothetical protein		3681.m00024	450	67958	7	4	TTHERM_00441960			3681.m00024	1591	67958	34	12	TTHERM_00441960
	3709.m00032	311	101618	9	7	TTHERM_00473320			181.m00060	282	28971	8	6	TTHERM_00974270			77.m00237	448	43868	10	7	TTHERM_00577380			110.m00094	1525	18810	37	10	TTHERM_00703450	hypothetical protein
	3715.m00136	299	39867	8	6	TTHERM_00498260			3680.m00086	270	483979	11	7	TTHERM_00486600			3703.m00077	446	37532	9	4	TTHERM_00348390			16.m00262	1493	49539	34	11	TTHERM_00193230
	3693.m00011	289	32216	5	3	TTHERM_00370750	DNA polymerase		3716.m00005	251	531625	11	7	TTHERM_00499300			45.m00266	395	23024	8	3	TTHERM_00418580			3694.m00067	1456	36739	27	8	TTHERM_00279780	Dual specificity phosphatase
	6.m00636	287	147200	9	8	TTHERM_00094070			3721.m00078	80	521147	3	2	TTHERM_00565600	DYH22		3697.m00168	392	42429	8	5	TTHERM_00190950			3697.m00168	1404	42429	27	11	TTHERM_00190950
	247.m00042	284	11663	9	4	TTHERM_01129660			3697.m00090	256	11321	5	3	TTHERM_00189170	histone		3716.m00032	380	28539	9	5	TTHERM_00499570			225.m00042	58	89337	2	2	TTHERM_01084200	IFT80
	181.m00060	279	28971	6	4	TTHERM_00974270			3718.m00946	255	50655	11	6				3686.m00070	374	23220	4	1	TTHERM_00471090			3717.m00093	1378	28686	30	10	TTHERM_00522810
	337.m00009	278	89765	10	7	TTHERM_01345750			170.m00104	249	94116	6	5	TTHERM_00938820			3729.m00094	356	23862	9	6	TTHERM_00549500			3698.m00262	1360	87916	41	19	TTHERM_00139700
	3697.m00168	273	42429	6	4	TTHERM_00190950			170.m00088	203	69805	9	5	TTHERM_00939100	hypothetical protein		13.m00537	355	81942	7	6	TTHERM_00158520			5.m00439	1212	16975	26	6	TTHERM_00077420	FAP174
	3720.m00106	266	96747	7	6	TTHERM_00562810			337.m00009	200	89765	7	5	TTHERM_01345750			6.m00636	353	147200	7	7	TTHERM_00094070			3702.m00023	1147	74633	34	18	TTHERM_00140960
	3702.m00161	260	90186	7	1	TTHERM_00145340			3676.m00015	192	72640	4	4	TTHERM_00773210			170.m00104	341	94116	7	5	TTHERM_00938820			3703.m00077	1132	37532	27	8	TTHERM_00348390
	3701.m00107	254	131471	6	4	TTHERM_00218940			3740.m00005	192	14922	3	2	TTHERM_00762890			19.m00361	318	30775	4	2	TTHERM_00227590			6.m00549	936	198263	28	18	TTHERM_00089240
	13.m00286	254	62445	5	4	TTHERM_00155370			117.m00100	192	45597	5	5	TTHERM_00725820	hypothetical protein		3711.m00047	310	25210	9	4	TTHERM_00492760			45.m00266	925	23024	17	6	TTHERM_00418580
	3740.m00005	241	14922	5	4	TTHERM_00762890			3681.m00024	181	67958	6	5	TTHERM_00441960			3717.m00093	309	28686	6	3	TTHERM_00522810			8.m00347	911	79057	21	12	TTHERM_00112730
	3677.m00066	240	179429	6	4	TTHERM_00649260			90.m00169	179	13581	3	2	TTHERM_00633360			131.m00134	306	139297	4	2	TTHERM_00784570			13.m00537	905	81942	21	15	TTHERM_00158520
	180.m00073	223	60586	10	7	TTHERM_00971830			42.m00299	175	74931	8	4	TTHERM_00394410			183.m00027	303	47334	6	4	TTHERM_00979780			180.m00073	881	60586	19	9	TTHERM_00971830
	19.m00360	221	55036	6	5	TTHERM_00227580			3702.m00161	174	90186	5	1	TTHERM_00145340			13.m00343	295	55690	6	5	TTHERM_00157940			19.m00360	811	55036	17	11	TTHERM_00227580
	3681.m00023	221	29459	4	3	TTHERM_00441950			3698.m00148	169	31512	5	3	TTHERM_00137550			298.m00024	294	117056	7	6	TTHERM_01262850			117.m00100	727	45597	11	7	TTHERM_00725820	hypothetical protein
	3711.m00046	221	15774	6	4	TTHERM_00492750			6.m00636	167	147200	5	5	TTHERM_00094070			3740.m00005	294	14922	8	5	TTHERM_00762890			6.m00636	692	147200	15	12	TTHERM_00094070
	3673.m00059	201	28862	6	5	TTHERM_00716240			3700.m00085	163	43020	4	3	TTHERM_00149300	ribosomal protein		256.m00035	286	24270	6	2	TTHERM_01151600			3681.m00023	671	29459	14	7	TTHERM_00441950
	7.m00462	197	71627	3	3	TTHERM_00105110	HSP70		1.m00688	162	98855	13	1	TTHERM_00006320			3700.m00085	283	43020	6	5	TTHERM_00149300			3700.m00234	656	96827	21	15	TTHERM_00151820
	3729.m00094	189	23862	5	3	TTHERM_00549500			133.m00094	160	14762	3	2	TTHERM_00790790			337.m00009	280	89765	7	6	TTHERM_01345750			129.m00110	634	36907	14	7	TTHERM_00777250
	19.m00382	188	50221	4	4	TTHERM_00227800			3715.m00136	159	39867	6	3	TTHERM_00498260			3676.m00015	279	72640	8	5	TTHERM_00773210			30.m00277	627	42826	14	9	TTHERM_00312810
	3681.m00024	186	67958	5	4	TTHERM_00441960			251.m00034	159	81880	14	1	TTHERM_01141490			3711.m00046	270	15774	8	4	TTHERM_00492750			181.m00060	624	28971	20	8	TTHERM_00974270
	16.m00456	184	43063	6	5	TTHERM_00196150	hypothetical protein		19.m00360	157	55036	5	3	TTHERM_00227580			129.m00110	270	36907	8	6	TTHERM_00777250			6.m00508	606	32630	10	6	TTHERM_00086850
	3686.m00070	181	23220	3	2	TTHERM_00471090			3733.m00024	154	23369	7	4	TTHERM_00578640			3712.m00122	262	33640	5	3	TTHERM_00459310			3716.m00032	578	28539	12	5	TTHERM_00499570
	3677.m00064	181	56061	4	4	TTHERM_00649240			268.m00038	148	37665	3	1	TTHERM_01190430			3702.m00096	254	72961	10	5	TTHERM_00143690			19.m00382	558	50221	15	10	TTHERM_00227800
	129.m00110	171	36907	3	2	TTHERM_00777250			178.m00074	145	41381	5	1	TTHERM_00962050			3701.m00104	250	33571	6	5	TTHERM_00218910			247.m00042	558	11663	17	7	TTHERM_01129660
	13.m00343	170	55690	4	4	TTHERM_00157940			3694.m00050	137	122434	12	1	TTHERM_00277580			3.m01998	239	274355	7	7	TTHERM_00045060			99.m00158	145	32640	4	2	TTHERM_00666640	dehydrogenase
	3698.m00148	165	31512	6	4	TTHERM_00137550			3676.m00028	134	33166	5	1	TTHERM_00773340			72.m00131	236	561852	6	6	TTHERM_00551040			3681.m00030	136	131325	5	2	TTHERM_00442020
	3733.m00024	157	23369	6	4	TTHERM_00578640			3689.m00153	130	51877	1	1	TTHERM_00339810			3709.m00032	230	101618	5	5	TTHERM_00473320			337.m00009	550	89765	15	13	TTHERM_01345750
	3709.m00044	156	10920	8	2	TTHERM_00474440			3684.m00005	129	17618	2	2	TTHERM_00529510	hypothetical protein		92.m00165	219	70711	7	5	TTHERM_00643530			170.m00104	537	94116	13	8	TTHERM_00938820
	92.m00165	155	70711	4	2	TTHERM_00643530			7.m00479	128	157715	3	3	TTHERM_00105300			3687.m00124	219	117962	8	7	TTHERM_00317200			3708.m00090	533	240507	12	9	TTHERM_00439120
	3.m01708	154	149162	15	3	TTHERM_00046390			13.m00537	128	81942	3	3	TTHERM_00158520			117.m00087	214	36772	7	4	TTHERM_00724700			92.m00165	529	70711	12	7	TTHERM_00643530
	6.m00508	152	32630	2	2	TTHERM_00086850			327.m00018	127	137707	5	1	TTHERM_01326880			52.m00238	211	32756	5	4	TTHERM_00449470			256.m00035	524	24270	16	6	TTHERM_01151600
	7.m00479	152	157715	4	4	TTHERM_00105300			152.m00075	124	55253	4	4	TTHERM_00857910			6.m00508	210	32630	6	4	TTHERM_00086850			3698.m00083	514	71521	12	8	TTHERM_00134890
	3684.m00123	151	69798	5	4	TTHERM_00530750			3686.m00070	123	23220	2	2	TTHERM_00471090			213.m00073	209	24581	3	2	TTHERM_01053000			3717.m00081	38	0	2	1
	8.m00347	146	79057	4	4	TTHERM_00112730			304.m00025	123	536029	4	4	TTHERM_01276420			3700.m00234	207	96827	6	5	TTHERM_00151820			185.m00076	508	20912	11	5	TTHERM_00991630	hypothetical protein
	90.m00169	141	13581	3	2	TTHERM_00633360			48.m00205	123	34236	3	2	TTHERM_00430020			19.m00329	201	16150	3	1	TTHERM_00227270			3729.m00094	500	23862	12	5	TTHERM_00549500
	167.m00069	137	154566	5	4	TTHERM_00929540			129.m00110	118	36907	2	2	TTHERM_00777250			3700.m00030	195	242300	5	5	TTHERM_00148750			77.m00237	493	43868	16	10	TTHERM_00577380
	133.m00094	137	14762	2	1	TTHERM_00790790			3711.m00046	116	15774	4	3	TTHERM_00492750			19.m00360	193	55036	7	3	TTHERM_00227580			3713.m00065	491	167641	13	8	TTHERM_00400750
	42.m00299	136	74931	6	4	TTHERM_00394410			6.m00512	116	85376	5	1	TTHERM_00086890			2.m02357	192	102686	7	5	TTHERM_00038990			3709.m00032	484	101618	10	9	TTHERM_00473320
	3720.m00095	136	14187	3	3	TTHERM_00561680			6.m00440	116	15348	2	1	TTHERM_00085180			236.m00038	187	102154	4	3	TTHERM_01106200			3700.m00085	484	43020	11	7	TTHERM_00149300
	48.m00284	136	478813	3	3	TTHERM_00433800			3729.m00034	115	145396	8	1	TTHERM_00545790			3.m01917	186	31403	6	4	TTHERM_00047480			117.m00087	477	36772	15	8	TTHERM_00724700
	268.m00038	127	37665	2	1	TTHERM_01190430			225.m00045	111	104924	8	1	TTHERM_01084230			3715.m00098	186	44497	7	6	TTHERM_00497880			152.m00075	477	55253	11	7	TTHERM_00857910
	52.m00238	127	32756	4	3	TTHERM_00449470			3687.m00052	103	70442	2	2	TTHERM_00316370	DRC3		310.m00045	185	24153	3	2	TTHERM_01289110			213.m00073	470	24581	11	4	TTHERM_01053000
	14.m00453	127	123608	8	1	TTHERM_00185640			115.m00079	103	45089	4	1	TTHERM_00721150			3689.m00153	182	51877	3	2	TTHERM_00339810			3684.m00005	457	17618	11	4	TTHERM_00529510	hypothetical protein
	3738.m00025	121	942481	9	2	TTHERM_00780670			3736.m00006	101	18624	2	1	TTHERM_00660180			115.m00079	181	45089	5	4	TTHERM_00721150			183.m00027	457	47334	9	5	TTHERM_00979780
	3716.m00032	124	28539	2	2	TTHERM_00499570			3709.m00032	99	101618	1	1	TTHERM_00473320			3733.m00024	179	23369	8	5	TTHERM_00578640			3711.m00047	440	25210	12	6	TTHERM_00492760
	89.m00157	122	16797	3	2	TTHERM_00630500			16.m00267	98	78045	12	1	TTHERM_00193280			152.m00075	176	55253	4	3	TTHERM_00857910			3687.m00052	439	70442	8	5	TTHERM_00316370	DRC3
	256.m00021	120	30614	19	1	TTHERM_01151460			229.m00039	97	302929	2	2	TTHERM_01092380			92.m00130	176	199186	5	5	TTHERM_00641200			3701.m00014	438	28206	7	4	TTHERM_00216010
	32.m00295	118	109864	11	1	TTHERM_00324460			16.m00456	97	43063	3	2	TTHERM_00196150	hypothetical protein		3702.m00210	174	110211	3	2	TTHERM_00145830			3715.m00136	424	39867	14	5	TTHERM_00498260
	3702.m00099	118	41063	2	2	TTHERM_00143720			48.m00247	95	60939	2	2	TTHERM_00433410			3708.m00090	173	240507	4	4	TTHERM_00439120			3715.m00098	416	44497	12	8	TTHERM_00497880
	3687.m00124	118	117962	5	4	TTHERM_00317200			3687.m00124	95	117962	4	2	TTHERM_00317200			3719.m00028	173	29257	4	2	TTHERM_00476670			3689.m00153	412	51877	4	2	TTHERM_00339810
	3687.m00052	116	70442	4	3	TTHERM_00316370	DRC3		3723.m00020	95	91870	3	1	TTHERM_00506920			3675.m00036	171	61086	4	4	TTHERM_00584850			3673.m00059	406	28862	16	7	TTHERM_00716240
	3680.m00141	116	85008	3	3	TTHERM_00487150			3700.m00234	94	96827	3	3	TTHERM_00151820			42.m00235	168	65291	3	3	TTHERM_00392730			162.m00065	403	564064	11	9	TTHERM_00912290
	2.m02357	115	102686	2	2	TTHERM_00038990			14.m00453	93	123608	7	1	TTHERM_00185640			181.m00060	165	28971	7	5	TTHERM_00974270			32.m00297	126	285644	7	2	TTHERM_00324480	PHD-finger family protein
	3686.m00140	114	25074	2	2	TTHERM_00471850			1.m00977	91	45361	3	1	TTHERM_00016220			3677.m00064	163	56061	4	4	TTHERM_00649240			88.m00144	56	253988	2	2	TTHERM_00628500	hypothetical protein
	41.m00167	114	40080	3	3	TTHERM_00384680			6.m00484	90	111511	6	1	TTHERM_00085620			3721.m00099	159	80002	5	4	TTHERM_00566810			6.m00493	397	85308	9	6	TTHERM_00086700
	470.m00007	114	46035	3	1	TTHERM_01565130			155.m00090	89	130236	6	1	TTHERM_00874710			92.m01213	158	17323	5	4				3.m01998	375	274355	7	7	TTHERM_00045060
	54.m00157	111	36623	2	1	TTHERM_00460500			22.m00354	88	18306	1	1	TTHERM_00257230			7.m00479	158	157715	5	5	TTHERM_00105300			3701.m00104	374	33571	10	8	TTHERM_00218910
	155.m00090	111	130236	13	1	TTHERM_00874710			40.m00228	87	42325	1	1	TTHERM_00378890			3680.m00141	157	85008	5	3	TTHERM_00487150			3677.m00064	369	56061	9	7	TTHERM_00649240
	274.m00034	109	64204	3	2	TTHERM_01207630			3722.m00106	87	47903	2	1	TTHERM_00527180			110.m00115	155	68614	4	3	TTHERM_00703660			13.m00343	368	55690	6	5	TTHERM_00157940
	279.m00026	108	40950	2	1	TTHERM_01220370			3686.m00108	86	28954	1	1	TTHERM_00471510			3732.m00074	154	21022	4	2	TTHERM_00686150			3721.m00077	364	31378	7	4	TTHERM_00565590
	16.m00267	106	78045	8	1	TTHERM_00193280			52.m00238	84	32756	4	3	TTHERM_00449470			3698.m00148	153	31512	5	4	TTHERM_00137550			145.m00083	363	16091	7	3	TTHERM_00835010	hypothetical protein
	3729.m00034	104	145396	7	1	TTHERM_00545790			154.m00110	83	45663	7	1	TTHERM_00865220			32.m00295	149	109864	14	1	TTHERM_00324460			167.m00069	361	154566	9	5	TTHERM_00929540
	2.m02242	102	81192	5	3	TTHERM_00037080			3710.m00072	83	17082	2	1	TTHERM_00467660	ribosomal protein		13.m00286	149	62445	2	1	TTHERM_00155370			3700.m00030	352	242300	8	8	TTHERM_00148750
	48.m00247	99	60939	2	2	TTHERM_00433410			3684.m00123	81	69798	4	3	TTHERM_00530750			3738.m00001	148	185101	4	3	TTHERM_00780430			164.m00089	345	128928	7	5	TTHERM_00923170	P-type ATPase
	3692.m00054	98	226649	5	1	TTHERM_00294810			3683.m00031	80	115277	1	1	TTHERM_00825370			3.m01708	146	149162	3	3	TTHERM_00046390			3.m01917	341	31403	8	4	TTHERM_00047480
	327.m00018	97	137707	3	1	TTHERM_01326880			3720.m00106	80	96747	2	1	TTHERM_00562810			3673.m00059	144	28862	8	4	TTHERM_00716240			3735.m00066	333	495759	7	7	TTHERM_00558310
	5.m00520	96	78948	1	1	TTHERM_00079230			6.m00539	78	209810	8	1	TTHERM_00088150			3717.m00110	142	186682	2	2	TTHERM_00522980			7.m00479	332	157715	8	7	TTHERM_00105300
	3681.m00112	93	86014	2	2	TTHERM_00442840			3713.m00146	77	57701	2	2	TTHERM_00406590			1.m00688	142	98855	13	2	TTHERM_00006320			3687.m00124	323	117962	8	7	TTHERM_00317200
	225.m00045	93	104924	4	1	TTHERM_01084230			1.m00792	76	99073	5	1	TTHERM_00011380			327.m00018	141	137707	5	1	TTHERM_01326880			3676.m00015	322	72640	7	6	TTHERM_00773210
	3716.m00093	92	76166	4	4	TTHERM_00502240			260.m00017	76	157994	3	3	TTHERM_01164060			3681.m00023	140	29459	4	4	TTHERM_00441950			52.m00238	317	32756	7	5	TTHERM_00449470
	251.m00034	91	81880	8	1	TTHERM_01141490			3677.m00064	75	56061	3	3	TTHERM_00649240			48.m00247	138	60939	2	2	TTHERM_00433410			3711.m00046	295	15774	8	5	TTHERM_00492750
	154.m00110	91	45663	7	1	TTHERM_00865220			13.m00343	75	55690	2	2	TTHERM_00157940			3676.m00028	137	33166	3	2	TTHERM_00773340			5.m00611	291	11527	5	2	TTHERM_00075670
	3718.m00055	90	64268	7	1	TTHERM_00535660			3675.m00082	75	28048	3	1	TTHERM_00585320			5.m00520	135	78948	3	2	TTHERM_00079230			3698.m00148	287	31512	10	7	TTHERM_00137550
	1.m00688	90	98855	6	1	TTHERM_00006320			76.m00218	74	59955	1	1	TTHERM_00571860			3676.m00027	133	17620	4	3	TTHERM_00773330			3681.m00116	284	616800	10	9	TTHERM_00442880
	6.m00512	89	85376	5	1	TTHERM_00086890			3738.m00058	74	212155	2	2	TTHERM_00781000	hypothetical protein		3698.m00083	133	71521	3	3	TTHERM_00134890			45.m00241	283	111549	8	6	TTHERM_00418270
	30.m00348	88	59527	1	1	TTHERM_00313520			3693.m00011	73	32216	1	1	TTHERM_00370750	DNA polymerase		3717.m00081	37	0	2	1				256.m00021	269	30614	47	1	TTHERM_01151460
	178.m00074	87	41381	3	1	TTHERM_00962050			3692.m00104	73	54762	2	2	TTHERM_00295310	hypothetical protein		3701.m00014	130	28206	3	2	TTHERM_00216010			92.m01213	268	17323	7	5
	6.m00549	86	198263	1	1	TTHERM_00089240			3711.m00047	73	25210	2	2	TTHERM_00492760			3684.m00019	126	94528	3	3	TTHERM_00529650			3738.m00001	262	185101	6	5	TTHERM_00780430
	3702.m00096	85	72961	2	2	TTHERM_00143690			3681.m00088	71	25061	1	1	TTHERM_00442600			3681.m00116	125	616800	4	4	TTHERM_00442880			3692.m00104	262	54762	5	3	TTHERM_00295310	hypothetical protein, in WT Exp1
	92.m01213	83	17323	2	2				211.m00035	69	151099	3	1	TTHERM_01048090			358.m00012	119	22692	3	2	TTHERM_01386050			3686.m00070	260	23220	3	2	TTHERM_00471090
	3681.m00120	81	120200	2	1	TTHERM_00442920			3.m01928	69	59038	4	1	TTHERM_00049060			90.m00169	119	13581	2	2	TTHERM_00633360			3702.m00210	251	110211	3	2	TTHERM_00145830
	3698.m00139	80	89369	2	2	TTHERM_00136460	hypothetical protein		3709.m00044	69	10920	4	1	TTHERM_00474440			3675.m00092	117	131390	1	1	TTHERM_00585420			260.m00017	250	157994	11	7	TTHERM_01164060
	3694.m00050	80	122434	5	1	TTHERM_00277580			188.m00072	68	15329	1	1	TTHERM_00997710			3715.m00136	116	39867	4	3	TTHERM_00498260			108.m00170	67	177723	4	2	TTHERM_00697220
	3698.m00227	80	26562	2	2	TTHERM_00138340			256.m00021	68	30614	11	1	TTHERM_01151460			3694.m00007	116	3318	4	1	TTHERM_00277130			3736.m00020	249	35212	6	4	TTHERM_00660320	hypothetical protein
	3713.m00146	79	57701	2	2	TTHERM_00406590			3677.m00089	67	85456	6	1	TTHERM_00649490			139.m00128	114	73858	4	4	TTHERM_00820660			42.m00235	248	65291	4	4	TTHERM_00392730
	3701.m00014	79	28206	2	2	TTHERM_00216010			2.m02357	66	102686	1	1	TTHERM_00038990			3713.m00065	112	167641	2	2	TTHERM_00400750			92.m00130	233	199186	7	7	TTHERM_00641200
	3715.m00037	77	110327	1	1	TTHERM_00497260			224.m00032	66	227468	4	1	TTHERM_01082880			252.m00039	111	21415	2	1	TTHERM_01142730			3684.m00019	230	94528	7	4	TTHERM_00529650
	3693.m00086	77	234265	1	1	TTHERM_00372530			3692.m00017	65	188900	1	1	TTHERM_00293440			45.m00241	109	111549	4	2	TTHERM_00418270			16.m00313	229	35293	5	4	TTHERM_00193740
	3722.m00040	77	9214	2	1	TTHERM_00526450			92.m00165	65	70711	2	2	TTHERM_00643530			120.m00131	108	69091	3	2	TTHERM_00736480			3733.m00016	225	76031	2	1	TTHERM_00578560
	3.m01928	76	59038	4	1	TTHERM_00049060			279.m00026	64	40950	1	1	TTHERM_01220370			117.m00100	107	45597	2	2	TTHERM_00725820	hypothetical protein		155.m00090	224	130236	23	1	TTHERM_00874710
	22.m00354	76	18306	1	1	TTHERM_00257230			13.m00468	64	16308	3	1	TTHERM_00161170			42.m00299	107	74931	3	2	TTHERM_00394410			3732.m00074	221	21022	6	2	TTHERM_00686150
	3701.m00100	74	68084	2	1	TTHERM_00218870			3710.m00101	63	152019	3	1	TTHERM_00467960			6.m00512	47	85376	2	1	TTHERM_00086890			3681.m00042	219	15007	4	3	TTHERM_00442140	hypothetical protein
	91.m00157	73	181234	1	1	TTHERM_00637390			19.m00382	62	50221	1	1	TTHERM_00227800			3709.m00044	107	10920	5	2	TTHERM_00474440			108.m00136	216	88068	5	4	TTHERM_00695880	TPR Domain containing protein
	19.m00288	73	33026	1	1	TTHERM_00225860			3732.m00074	62	21022	3	2	TTHERM_00686150			3737.m00016	106	46548	1	1	TTHERM_00688410			3676.m00029	212	27487	4	3	TTHERM_00773350
	3699.m00165	72	49651	7	1	TTHERM_00128720			167.m00069	61	154566	2	1	TTHERM_00929540			224.m00032	105	227468	8	1	TTHERM_01082880			3698.m00088	212	16851	2	1	TTHERM_00134940
	1.m00832	72	170898	2	2	TTHERM_00011780			16.m00394	60	145759	4	2	TTHERM_00194540			3713.m00146	105	57701	5	4	TTHERM_00406590			3719.m00028	208	29257	5	3	TTHERM_00476670
	3744.m00055	71	155612	4	1	TTHERM_00709590			3718.m00055	60	64268	3	1	TTHERM_00535660			3672.m00021	104	48150	2	2	TTHERM_00760390			3687.m00069	204	27352	3	2	TTHERM_00316540	hypothetical protein
	121.m00103	70	10355	3	1	TTHERM_00748980			13.m00286	60	62445	1	1	TTHERM_00155370			3700.m00233	103	41245	2	1	TTHERM_00151810			3676.m00028	201	33166	5	3	TTHERM_00773340
	16.m00502	69	99609	2	2	TTHERM_00196610			2.m02242	60	81192	1	1	TTHERM_00037080			2.m02242	102	81192	3	3	TTHERM_00037080			3740.m00005	200	14922	4	3	TTHERM_00762890
	3703.m00108	69	35557	1	1	TTHERM_00348700			252.m00036	59	25681	1	1	TTHERM_01142810			239.m00029	102	25065	2	1	TTHERM_01109800			239.m00049	193	18235	4	2	TTHERM_01109770
	224.m00032	69	227468	5	1	TTHERM_01082880			3705.m00130	59	195230	4	2	TTHERM_00329870	hypothetical protein		3698.m00005	100	17892	3	2	TTHERM_00131110			310.m00045	193	24153	5	2	TTHERM_01289110
	214.m00041	69	36800	3	2	TTHERM_01054200			167.m00068	58	211559	2	1	TTHERM_00929530			3735.m00066	99	495759	1	1	TTHERM_00558310			16.m00502	192	99609	5	4	TTHERM_00196610
	3700.m00030	69	242300	2	2	TTHERM_00148750			3716.m00128	58	83011	1	1	TTHERM_00502590			3689.m00001	98	45171	2	2	TTHERM_00333210			3.m01708	191	149162	5	3	TTHERM_00046390
	230.m00050	69	119506	4	1	TTHERM_01093680			266.m00022	58	337911	6	2	TTHERM_01180980			22.m00269	97	68006	4	1	TTHERM_00252420			5.m00520	190	78948	3	1	TTHERM_00079230
	90.m00194	68	37586	4	1	TTHERM_00633610			3742.m00047	57	79062	4	1	TTHERM_00756350			3706.m00216	97	103907	5	4	TTHERM_00242510			298.m00024	187	117056	3	3	TTHERM_01262850
	47.m00193	67	133650	3	1	TTHERM_00424640			16.m00436	57	332909	1	1	TTHERM_00195950			3732.m00082	96	29292	3	3	TTHERM_00686230			19.m00329	184	16150	3	2	TTHERM_00227270
	3735.m00042	67	88618	2	2	TTHERM_00558060			3713.m00035	56	97421	2	1	TTHERM_00399430			16.m00460	94	197151	2	2	TTHERM_00196190			3686.m00140	182	25074	5	4	TTHERM_00471850
	3721.m00077	67	31378	1	1	TTHERM_00565590			3721.m00026	56	22495	3	1	TTHERM_00564080			260.m00017	94	157994	4	3	TTHERM_01164060			3675.m00036	177	61086	5	4	TTHERM_00584850
	3675.m00036	66	61086	1	1	TTHERM_00584850			32.m00295	54	109864	4	1	TTHERM_00324460			3676.m00029	93	27487	2	2	TTHERM_00773350			1.m00832	177	170898	6	5	TTHERM_00011780
	3689.m00087	66	55459	2	2	TTHERM_00338110			23.m00324	54	311207	2	1	TTHERM_00263630			470.m00007	93	46035	2	1	TTHERM_01565130			3.m01874	123	172054	3	3	TTHERM_00052490	FAP57-like
	13.m00537	65	81942	1	1	TTHERM_00158520			3671.m00012	54	111621	1	1	TTHERM_00723030			30.m00348	93	59527	2	2	TTHERM_00313520			54.m00257	61	23450	2	2	TTHERM_00463490	ribosomal protein
	159.m00072	65	55476	2	2	TTHERM_00895820			3687.m00148	53	49008	1	1	TTHERM_00317440			3700.m01683	90	32751	1	1				279.m00026	176	40950	4	3	TTHERM_01220370
	133.m00065	62	75647	3	1	TTHERM_00790500			45.m00251	53	101417	1	1	TTHERM_00418370			3729.m00034	90	145396	6	1	TTHERM_00545790			8.m00450	174	21168	4	3	TTHERM_00118740	hypothetical protein
	23.m00276	61	236533	2	2	TTHERM_00263150			185.m00061	53	20857	1	1	TTHERM_00989500			158.m00090	90	132039	6	1	TTHERM_00891210			2.m02357	173	102686	5	4	TTHERM_00038990
	3675.m00092	60	131390	1	1	TTHERM_00585420			470.m00007	52	46035	1	1	TTHERM_01565130			3691.m00055	88	37406	3	2	TTHERM_00299830			3.m01976	173	160003	3	3	TTHERM_00043920
	3689.m00134	60	20467	1	1	TTHERM_00339620			3720.m00099	52	111563	4	1	TTHERM_00561720			3744.m00027	88	26199	3	2	TTHERM_00706300			3702.m00096	168	72961	5	5	TTHERM_00143690
	3709.m00028	59	108611	1	1	TTHERM_00473280			6.m00508	52	32630	1	1	TTHERM_00086850			3689.m00095	88	88697	1	1	TTHERM_00338210			13.m00287	166	57750	4	3	TTHERM_00155380
	3675.m00082	59	28048	2	1	TTHERM_00585320			3673.m00041	52	80591	2	1	TTHERM_00716060			251.m00034	87	81880	7	1	TTHERM_01141490			3709.m00044	161	10920	7	2	TTHERM_00474440
	54.m00290	59	76023	4	1	TTHERM_00463820			3733.m00032	52	24730	1	1	TTHERM_00578720			3686.m00140	86	25074	2	2	TTHERM_00471850			108.m00193	161	14589	4	3	TTHERM_00697490
	16.m00413	58	90155	4	3	TTHERM_00194730	hypothetical protein		3673.m00059	51	28862	1	1	TTHERM_00716240			3707.m00026	85	27065	1	1	TTHERM_00055970			2.m02033	159	17930	4	3	TTHERM_00028740
	6.m00539	57	209810	5	1	TTHERM_00088150			3681.m00002	51	74291	5	1	TTHERM_00441710			108.m00121	84	46944	1	1	TTHERM_00695730			6.m00440	156	15348	4	2	TTHERM_00085180
	240.m00029	56	54883	2	1	TTHERM_01111020			1.m00972	51	15520	1	1	TTHERM_00016170			3733.m00016	83	76031	2	2	TTHERM_00578560			99.m00148	154	20908	4	2	TTHERM_00666540
	3698.m00081	56	40418	2	1	TTHERM_00134870			3.m01927	51	165575	3	1	TTHERM_00052580			45.m00162	83	171592	5	1	TTHERM_00414440			48.m00247	151	60939	4	3	TTHERM_00433410
	3671.m00070	56	234138	3	1	TTHERM_00723610			3681.m00116	51	616800	2	2	TTHERM_00442880			167.m00068	83	211559	2	1	TTHERM_00929530			3744.m00027	151	26199	3	3	TTHERM_00706300
	3684.m00019	55	94528	1	1	TTHERM_00529650			3711.m00060	50	10127	5	1	TTHERM_00492890			22.m00354	82	18306	1	1	TTHERM_00257230			16.m00456	151	43063	6	5	TTHERM_00196150	hypothetical protein
	3.m01976	55	160003	4	2	TTHERM_00043920			203.m00051	50	498317	3	2	TTHERM_01027670	DYH19		7.m00462	81	71627	1	1	TTHERM_00105110	HSP70		256.m00023	150	28859	3	3	TTHERM_01151500
	13.m00287	54	57750	1	1	TTHERM_00155380			140.m00071	43	490310	2	2	TTHERM_00821980			119.m00110	81	31376	2	1	TTHERM_00732640			3721.m00099	150	80002	4	4	TTHERM_00566810
	3679.m00124	54	80396	5	1	TTHERM_00420940			230.m00035	50	165621	1	1	TTHERM_01093530			265.m00027	80	49501	1	1	TTHERM_01179780			3689.m00001	149	45171	3	3	TTHERM_00333210
	115.m00079	54	45089	2	1	TTHERM_00721150			198.m00066	50	52100	8	1	TTHERM_01016120			108.m00193	80	14589	2	2	TTHERM_00697490			3738.m00058	149	212155	5	4	TTHERM_00781000	hypothetical protein
	205.m00065	53	314375	4	2	TTHERM_01034400			159.m00071	50	80601	3	1	TTHERM_00895810			3715.m00037	79	110327	1	1	TTHERM_00497260			3693.m00011	148	32216	4	3	TTHERM_00370750	DNA polymerase
	37.m00203	53	71389	3	1	TTHERM_00355000			149.m00079	50	443438	5	1	TTHERM_00849520			40.m00277	79	15373	2	1	TTHERM_00382350			240.m00039	148	38683	2	1	TTHERM_01113100
	16.m00315	53	107250	1	1	TTHERM_00193760			3.m01976	50	160003	3	2	TTHERM_00043920			133.m00094	79	14762	1	1	TTHERM_00790790			72.m00131	148	561852	3	3	TTHERM_00551040
	3676.m00029	53	27487	1	1	TTHERM_00773350			13.m00499	49	71247	1	1	TTHERM_00161500			87.m00171	78	57226	2	2	TTHERM_00623040			3706.m00050	147	39603	3	2	TTHERM_00238810
	266.m00022	52	337911	2	1	TTHERM_01180980			89.m00157	49	16797	1	1	TTHERM_00630500			16.m00394	78	145759	3	2	TTHERM_00194540			236.m00038	147	102154	3	3	TTHERM_01106200
	19.m00302	51	33747	2	1	TTHERM_00226000			3684.m00001	49	151688	4	1	TTHERM_00529470			3685.m00017	39	298892	2	1	TTHERM_00599900			139.m00128	145	73858	7	5	TTHERM_00820660
	5.m00578	51	99653	2	2	TTHERM_00079820			122.m00081	49	209009	3	1	TTHERM_00752110			225.m00045	78	104924	4	1	TTHERM_01084230			270.m00046	144	23084	3	2	TTHERM_01194830	BBC23
	95.m00126	51	102842	3	1	TTHERM_00653930			3714.m00084	48	16875	2	1	TTHERM_00411530			3710.m00100	78	169620	2	2	TTHERM_00467950			3697.m00090	142	11321	4	3	TTHERM_00189170	histone
	48.m00254	51	185507	3	1	TTHERM_00433480			3698.m00005	47	17892	3	2	TTHERM_00131110			3700.m00118	78	14259	2	2	TTHERM_00149630			133.m00094	139	14762	2	1	TTHERM_00790790
	45.m00251	51	101417	1	1	TTHERM_00418370			192.m00083	47	57213	2	1	TTHERM_01005280			16.m00313	78	35293	2	1	TTHERM_00193740			3720.m00095	136	14187	4	2	TTHERM_00561680
	3714.m00084	50	16875	2	1	TTHERM_00411530			3741.m00012	47	156392	3	1	TTHERM_00841290			167.m00069	77	154566	2	2	TTHERM_00929540			3698.m00005	135	17892	4	2	TTHERM_00131110
	167.m00068	50	211559	1	1	TTHERM_00929530			110.m00090	47	236253	2	1	TTHERM_00703410	UBX domain containing protein		48.m00311	76	21132	2	2	TTHERM_00434070			3710.m00113	133	84553	5	5	TTHERM_00469080
	158.m00125	49	106914	1	1	TTHERM_00894530			3716.m00032	47	28539	1	1	TTHERM_00499570			14.m00453	75	123608	4	1	TTHERM_00185640			108.m00158	133	116692	3	3	TTHERM_00697090
	92.m00130	49	199186	1	1	TTHERM_00641200			3709.m00095	47	14002	1	1	TTHERM_00474970			279.m00026	75	40950	1	1	TTHERM_01220370			3733.m00024	133	23369	5	3	TTHERM_00578640
	3702.m00127	49	118072	3	1	TTHERM_00145000			3689.m00134	46	20467	1	1	TTHERM_00339620			3686.m00108	75	28954	1	1	TTHERM_00471510			3690.m00111	131	392500	3	3	TTHERM_00268320	TPR Domain containing protein
	77.m00140	49	136477	3	1	TTHERM_00575380			137.m00109	46	118650	2	1	TTHERM_00809200			6.m00493	75	85308	2	2	TTHERM_00086700			159.m00072	130	55476	4	3	TTHERM_00895820
	336.m00021	49	80481	3	1	TTHERM_01344740			163.m00045	46	108597	3	1	TTHERM_00918480			219.m00044	74	187273	2	1	TTHERM_01075790			76.m00179	129	18109	2	1	TTHERM_00569490
	170.m00087	48	108652	2	1	TTHERM_00939090			3722.m00040	46	9214	1	1	TTHERM_00526450			40.m00293	74	309314	4	1	TTHERM_00383500			3700.m01683	129	32751	3	2
	140.m00092	48	155140	3	1	TTHERM_00822220			205.m00065	45	314375	2	1	TTHERM_01034400			3701.m00092	74	79710	1	1	TTHERM_00218790			3676.m00027	128	17620	4	1	TTHERM_00773330
	110.m00099	48	74303	3	1	TTHERM_00703500			79.m00178	45	266296	3	1	TTHERM_00582280			239.m00049	73	18235	1	1	TTHERM_01109770			3704.m00040	126	21406	3	3	TTHERM_00444510
	47.m00212	47	119317	1	1	TTHERM_00425820			3716.m00093	45	76166	1	1	TTHERM_00502240			107.m00117	73	150075	1	1	TTHERM_00694540			23.m00347	125	48167	4	3	TTHERM_00264850	hypothetical protein
	298.m00024	47	117056	1	1	TTHERM_01262850			172.m00085	45	13047	1	1	TTHERM_00943010			40.m00228	73	42325	1	1	TTHERM_00378890			3700.m00118	125	14259	4	2	TTHERM_00149630
	239.m00028	47	172300	2	1	TTHERM_01109790			3725.m00092	45	117045	2	1	TTHERM_00616590			3710.m00101	73	152019	4	1	TTHERM_00467960			3704.m00118	125	43642	3	2	TTHERM_00446290	PACRG
	22.m00276	47	106945	3	1	TTHERM_00253480			3.m01944	45	123653	4	1	TTHERM_00046690			242.m00038	72	51084	1	1	TTHERM_01119520			252.m00039	125	21415	2	2	TTHERM_01142730
	271.m00036	47	67774	3	1	TTHERM_01197050			170.m00092	44	45422	2	1	TTHERM_00939140			3721.m00077	72	31378	1	1	TTHERM_00565590			3677.m00066	123	179429	2	1	TTHERM_00649260
	1.m00658	46	550334	3	1	TTHERM_00006020			3691.m00083	44	166313	1	1	TTHERM_00300110			6.m00484	72	111511	4	1	TTHERM_00085620			3689.m00136	122	69496	2	2	TTHERM_00339640	Vacuolar Membrane Atpase
	1.m00977	46	45361	1	1	TTHERM_00016220			204.m00044	44	134026	1	1	TTHERM_01028860			211.m00061	72	39263	1	1	TTHERM_01049350			240.m00036	121	109569	1	1	TTHERM_01113070
	149.m00079	45	443438	3	1	TTHERM_00849520			585.m00004	44	72706	1	1	TTHERM_01714380			90.m00223	71	12973	1	1	TTHERM_00633150			3692.m00009	121	110414	5	5	TTHERM_00293350
	3741.m00012	45	156392	2	1	TTHERM_00841290			1.m01042	44	138017	1	1	TTHERM_00022820			270.m00029	70	85228	1	1	TTHERM_01194660			88.m00151	121	60278	3	3	TTHERM_00628570	cation channel family protein
	3684.m00042	45	51256	1	1	TTHERM_00529880	MRNO29		240.m00029	44	54883	1	1	TTHERM_01111020			16.m00315	70	107250	1	1	TTHERM_00193760			3706.m00216	120	103907	7	4	TTHERM_00242510
	3671.m00012	45	111621	1	1	TTHERM_00723030			3679.m00124	44	80396	2	1	TTHERM_00420940			3718.m00010	69	11718	2	1	TTHERM_00535210			1.m01059	119	25679	2	2	TTHERM_00023980
	3693.m00062	45	39717	1	1	TTHERM_00371260			3691.m00063	44	69581	5	1	TTHERM_00299910			2.m02204	69	83572	3	1	TTHERM_00037430			270.m00027	119	29389	4	4	TTHERM_01194640	IQ calmodulin-binding motif family protein
	23.m00335	45	84521	2	1	TTHERM_00264730			22.m00276	43	106945	2	1	TTHERM_00253480			3.m01671	69	50136	1	1	TTHERM_00047680			3710.m00072	118	17082	2	2	TTHERM_00467660	ribosomal protein
	3704.m00085	45	214301	2	1	TTHERM_00445950			3701.m00100	43	68084	1	1	TTHERM_00218870			3694.m00050	66	122434	4	1	TTHERM_00277580			6.m00484	118	111511	10	2	TTHERM_00085620
	3732.m00082	45	29292	1	1	TTHERM_00686230			47.m00277	43	29035	1	1	TTHERM_00427460			6.m00440	66	15348	3	3	TTHERM_00085180			1.m00688	118	98855	11	1	TTHERM_00006320
	3685.m00017	45	298892	3	1	TTHERM_00599900			180.m00073	43	60586	2	1	TTHERM_00971830			3701.m00223	66	85658	1	1	TTHERM_00221120			90.m00223	117	12973	2	1	TTHERM_00633150
	3704.m00045	45	129674	3	1	TTHERM_00444550			3700.m00030	43	242300	1	1	TTHERM_00148750			3704.m00040	66	21406	2	2	TTHERM_00444510			110.m00115	116	68614	3	2	TTHERM_00703660
	3704.m00089	44	179355	2	1	TTHERM_00445990			3711.m00055	43	62514	1	1	TTHERM_00492840			3704.m00089	65	179355	5	1	TTHERM_00445990			3683.m00013	116	60274	3	2	TTHERM_00825190
	3683.m00037	44	185734	2	1	TTHERM_00825430			3712.m00102	42	244722	4	1	TTHERM_00457110			204.m00044	64	134026	3	1	TTHERM_01028860			48.m00311	116	21132	3	3	TTHERM_00434070
	6.m00440	44	15348	1	1	TTHERM_00085180			3739.m00076	42	55047	4	1	TTHERM_00729250			256.m00023	64	28859	2	2	TTHERM_01151500			119.m00110	114	31376	3	3	TTHERM_00732640
	133.m00089	44	77180	1	1	TTHERM_00790740			239.m00028	42	172300	2	1	TTHERM_01109790			3715.m00132	64	262654	1	1	TTHERM_00498220			16.m00460	114	197151	5	5	TTHERM_00196190
	1.m00779	44	166513	2	1	TTHERM_00011250			5.m00541	42	17499	3	1	TTHERM_00079440			240.m00029	63	54883	4	1	TTHERM_01111020			30.m00229	114	46070	1	1	TTHERM_00312330
	158.m00090	44	132039	2	1	TTHERM_00891210			3.m01917	42	31403	1	1	TTHERM_00047480			3716.m00982	63	30518	1	1				16.m00315	114	107250	2	2	TTHERM_00193760
	3.m01927	43	165575	2	1	TTHERM_00052580			3729.m00094	41	23862	1	1	TTHERM_00549500			159.m00072	63	55476	1	1	TTHERM_00895820			132.m00116	112	56626	3	3	TTHERM_00787300
	193.m00038	43	9070	2	1	TTHERM_01006440			256.m00029	41	162153	2	1	TTHERM_01151570			16.m00502	63	99609	2	2	TTHERM_00196610			40.m00303	112	85111	3	2	TTHERM_00383600	hypothetical protein
	19.m00311	43	237066	2	1	TTHERM_00227090			37.m00203	41	71389	3	1	TTHERM_00355000			5.m00611	63	11527	1	1	TTHERM_00075670			7.m00482	111	7702	2	1	TTHERM_00105330
	5.m00568	43	29142	1	1	TTHERM_00079720			19.m00302	41	33747	1	1	TTHERM_00226000			144.m00135	62	19843	2	1	TTHERM_00829380			242.m00038	110	51084	3	3	TTHERM_01119520
	13.m00468	43	16308	2	1	TTHERM_00161170			3699.m00033	40	56802	2	1	TTHERM_00125400			45.m00251	62	101417	1	1	TTHERM_00418370			3720.m00098	110	15601	4	3	TTHERM_00561710
	3681.m00002	43	74291	5	1	TTHERM_00441710			45.m00162	40	171592	1	1	TTHERM_00414440			3680.m00034	62	173482	3	1	TTHERM_00486070			251.m00034	109	81880	9	1	TTHERM_01141490
	198.m00066	42	52100	6	1	TTHERM_01016120			23.m00347	40	48167	1	1	TTHERM_00264850	hypothetical protein		88.m00134	60	32884	1	1	TTHERM_00628400			213.m00082	109	3258	14	1	TTHERM_01053090
	3681.m00088	42	25061	1	1	TTHERM_00442600			3704.m00089	40	179355	2	1	TTHERM_00445990			133.m00089	60	77180	1	1	TTHERM_00790740			107.m00117	109	150075	3	2	TTHERM_00694540
	231.m00034	42	73893	1	1	TTHERM_01094880			203.m00030	39	17523	2	1	TTHERM_01027460			3710.m00113	59	84553	3	2	TTHERM_00469080			3729.m00034	109	145396	8	1	TTHERM_00545790
	3720.m00099	42	111563	3	1	TTHERM_00561720			48.m00254	39	185507	1	1	TTHERM_00433480			3714.m00084	59	16875	3	1	TTHERM_00411530			3689.m00095	107	88697	2	2	TTHERM_00338210
	213.m00082	42	3258	3	1	TTHERM_01053090			3700.m00078	39	67652	1	1	TTHERM_00149230	Hydin		2.m02033	58	17930	2	2	TTHERM_00028740			16.m00413	107	90155	6	3	TTHERM_00194730	hypothetical protein
	3684.m00101	42	99644	2	1	TTHERM_00530530			3737.m00030	39	93595	4	1	TTHERM_00688550			3672.m00050	58	138740	4	1	TTHERM_00760680			32.m00295	105	109864	8	1	TTHERM_00324460
	203.m00030	42	17523	1	1	TTHERM_01027460			1.m01003	39	28333	1	1	TTHERM_00016490			40.m00280	57	75282	1	1	TTHERM_00382380			252.m00036	104	25681	3	2	TTHERM_01142810
	3723.m00020	42	91870	1	1	TTHERM_00506920			271.m00036	39	67774	2	1	TTHERM_01197050			3690.m00020	56	15910	1	1	TTHERM_00266390			149.m00058	104	182534	1	1	TTHERM_00849310
	2.m02139	42	83917	3	1	TTHERM_00039210			197.m00080	38	167640	3	1	TTHERM_01014760			205.m00065	56	314375	4	1	TTHERM_01034400			167.m00068	103	211559	3	1	TTHERM_00929530
	3742.m00047	42	79062	2	1	TTHERM_00756350			3689.m00101	38	105374	2	1	TTHERM_00338270			140.m00054	56	433105	1	1	TTHERM_00821790			115.m00079	103	45089	4	2	TTHERM_00721150
	3681.m00140	42	45986	1	1	TTHERM_00443120			82.m00130	38	114533	2	1	TTHERM_00592870			3720.m00095	56	14187	2	1	TTHERM_00561680			3692.m00017	103	188900	3	2	TTHERM_00293440
	3682.m00002	42	151241	2	1	TTHERM_00823370			3706.m00108	38	306344	1	1	TTHERM_00239400			1.m00953	56	52271	1	1	TTHERM_00015980			138.m00104	102	10187	2	2	TTHERM_00812780
	3682.m00028	41	17775	1	1	TTHERM_00823670			87.m00240	37	44205	1	1	TTHERM_00624720			3675.m00063	56	190973	5	1	TTHERM_00585130			3713.m00100	102	46544	3	3	TTHERM_00402120
	3711.m00060	41	10127	3	1	TTHERM_00492890			1.m00832	37	170898	1	1	TTHERM_00011780			3699.m00033	55	56802	3	1	TTHERM_00125400			3701.m00160	101	155039	2	2	TTHERM_00219470
	3731.m00048	41	228502	2	1	TTHERM_00670530			30.m00280	37	293761	2	1	TTHERM_00312840			3689.m00144	55	58766	1	1	TTHERM_00339720			214.m00041	101	36800	3	3	TTHERM_01054200
	3699.m00033	41	56802	2	1	TTHERM_00125400			8.m00552	37	214627	2	1	TTHERM_00123780			3711.m00060	55	10127	6	1	TTHERM_00492890			182.m00071	101	101495	1	1	TTHERM_00977740
	189.m00055	41	315260	1	1	TTHERM_00998980			86.m00107	37	264636	1	1	TTHERM_00617810			3.m01976	54	160003	1	1	TTHERM_00043920			87.m00171	100	57226	3	2	TTHERM_00623040
	3696.m00025	41	295894	1	1	TTHERM_00304360			90.m00194	37	37586	2	1	TTHERM_00633610			3722.m00040	54	9214	2	1	TTHERM_00526450			120.m00131	100	69091	2	2	TTHERM_00736480
	186.m00082	41	21641	1	1	TTHERM_00993050			16.m00287	37	236793	2	2	TTHERM_00193480			3716.m00128	54	83011	1	1	TTHERM_00502590			117.m00115	100	214643	2	1	TTHERM_00725970
	3.m01849	40	110121	1	1	TTHERM_00051670			1.m00739	37	93603	1	1	TTHERM_00009800	hypothetical protein		3689.m00087	54	55459	1	1	TTHERM_00338110			239.m00033	97	278894	3	2	TTHERM_01109840
	14.m00501	40	64644	1	1	TTHERM_00187170			23.m00264	37	52222	1	1	TTHERM_00263030			13.m00482	54	54591	2	1	TTHERM_00161310			16.m00436	96	332909	2	1	TTHERM_00195950
	3704.m00061	40	46540	1	1	TTHERM_00444710			140.m00092	37	155140	2	1	TTHERM_00822220			3701.m00192	53	162409	2	1	TTHERM_00220810			3717.m00075	95	27711	1	1	TTHERM_00522630
	214.m00045	40	104188	2	1	TTHERM_01054240			3702.m00210	37	110211	2	1	TTHERM_00145830			40.m00169	53	35552	1	1	TTHERM_00377310			198.m00059	94	29058	3	2	TTHERM_01016050
	3698.m00105	39	21719	1	1	TTHERM_00136120			3707.m00109	37	66101	1	1	TTHERM_00058800	LF4 kinase		1.m01059	53	25679	1	1	TTHERM_00023980			3715.m00038	94	24543	1	1	TTHERM_00497270
	1.m00661	39	1037446	2	1	TTHERM_00006050			45.m00241	36	111549	1	1	TTHERM_00418270			139.m00130	53	60859	1	1	TTHERM_00820680			3698.m00227	94	26562	4	4	TTHERM_00138340
	3718.m00010	39	11718	1	1	TTHERM_00535210			294.m00026	36	76169	1	1	TTHERM_01253400			3706.m00050	53	39603	2	2	TTHERM_00238810			108.m00121	94	46944	1	1	TTHERM_00695730
	448.m00010	39	23355	2	1	TTHERM_01533600			38.m00287	36	93719	1	1	TTHERM_00365340			172.m00060	53	83367	2	1	TTHERM_00942750			3693.m00086	93	234265	4	3	TTHERM_00372530
	189.m00061	39	133088	2	1	TTHERM_00999040			3694.m00048	36	29690	1	1	TTHERM_00277560			3704.m00132	53	105619	1	1	TTHERM_00446430			470.m00007	93	46035	3	2	TTHERM_01565130
	3691.m00067	39	160079	1	1	TTHERM_00299950			3718.m00006	36	131892	2	1	TTHERM_00535170			124.m00120	52	171718	3	1	TTHERM_00759050			3694.m00059	93	48089	2	2	TTHERM_00279670
	3673.m00041	39	80591	1	1	TTHERM_00716060			22.m00300	36	242127	1	1	TTHERM_00255700			132.m00116	52	56626	1	1	TTHERM_00787300			3712.m00122	92	33640	2	2	TTHERM_00459310
	3721.m00099	39	80002	1	1	TTHERM_00566810			3721.m00107	36	23098	1	1	TTHERM_00566890			99.m00148	52	20908	1	1	TTHERM_00666540			40.m00280	92	75282	2	2	TTHERM_00382380
	184.m00076	39	104166	1	1	TTHERM_00987290			52.m00278	36	94886	2	1	TTHERM_00450860			274.m00034	52	64204	1	1	TTHERM_01207630			274.m00034	91	64204	4	3	TTHERM_01207630
	204.m00044	39	134026	1	1	TTHERM_01028860			107.m00094	36	394305	1	1	TTHERM_00694300			3694.m00048	52	29690	1	1	TTHERM_00277560			131.m00134	91	139297	3	3	TTHERM_00784570
	45.m00162	38	171592	1	1	TTHERM_00414440			3739.m00044	36	110548	2	1	TTHERM_00728920			1.m00977	52	45361	1	1	TTHERM_00016220			45.m00251	90	101417	2	1	TTHERM_00418370
	48.m00205	37	34236	1	1	TTHERM_00430020			3.m01708	35	149162	1	1	TTHERM_00046390			256.m00021	51	30614	5	1	TTHERM_01151460			77.m00160	90	48859	1	1	TTHERM_00575580
	3710.m00059	37	235446	1	1	TTHERM_00467530			3701.m00095	35	157587	1	1	TTHERM_00218820			6.m00539	51	209810	4	1	TTHERM_00088150			274.m00036	90	90503	1	1	TTHERM_01207660
	3734.m00063	37	66710	1	1	TTHERM_00683230			1.m00661	35	1037446	2	1	TTHERM_00006050			273.m00029	50	387629	3	1	TTHERM_01205340			3713.m00035	90	97421	3	1	TTHERM_00399430
	108.m00170	37	177723	1	1	TTHERM_00697220			3693.m00080	35	79298	1	1	TTHERM_00372470			157.m00066	49	62867	2	2	TTHERM_00884620			8.m00495	88	73101	5	3	TTHERM_00122200
	16.m00295	37	60401	1	1	TTHERM_00193560			3728.m00037	35	402204	1	1	TTHERM_00538850			3692.m00009	49	110414	2	2	TTHERM_00293350			40.m00277	88	15373	3	2	TTHERM_00382350
	200.m00056	37	91682	2	1	TTHERM_01020760			3673.m00044	35	78462	1	1	TTHERM_00716090			3713.m00035	49	97421	1	1	TTHERM_00399430			3731.m00056	87	38836	2	2	TTHERM_00670610
	139.m00077	37	28261	1	1	TTHERM_00815150			119.m00101	35	98039	1	1	TTHERM_00732550			230.m00035	49	165621	1	1	TTHERM_01093530			42.m00246	87	41309	3	2	TTHERM_00392840
	41.m00253	36	94941	1	1	TTHERM_00388510			3721.m00096	35	42540	1	1	TTHERM_00566780			3723.m00052	49	125107	2	1	TTHERM_00515240			3732.m00082	86	29292	2	2	TTHERM_00686230
	6.m00497	36	253411	1	1	TTHERM_00086740			3731.m00048	35	228502	2	1	TTHERM_00670530			155.m00090	48	130236	2	1	TTHERM_00874710			3694.m00050	85	122434	6	1	TTHERM_00277580
	47.m00281	36	142448	1	1	TTHERM_00427500			3701.m00074	35	90319	1	1	TTHERM_00218610			3738.m00061	48	31255	1	1	TTHERM_00781030			265.m00027	84	49501	3	1	TTHERM_01179780
	37.m00248	36	209474	1	1	TTHERM_00355450			3709.m00001	35	86393	1	1	TTHERM_00473010			117.m00135	47	25669	2	1	TTHERM_00726170			22.m00269	83	68006	3	1	TTHERM_00252420
	16.m00394	36	145759	2	1	TTHERM_00194540			3711.m00070	35	229264	1	1	TTHERM_00492990			108.m00170	46	177723	2	1	TTHERM_00697220			3.m01671	82	50136	2	2	TTHERM_00047680
	3700.m00004	35	128120	1	1	TTHERM_00147490			3698.m00083	34	71521	1	1	TTHERM_00134890			23.m00335	46	84521	2	2	TTHERM_00264730			240.m00029	82	54883	5	1	TTHERM_01111020
	259.m00041	35	79401	1	1	TTHERM_01161030			3707.m02157	34	192029	1	1				214.m00056	45	129516	1	1	TTHERM_01054350			3718.m00126	82	16110	3	3	TTHERM_00537370
	3684.m00001	35	151688	3	1	TTHERM_00529470			115.m00147	34	105646	1	1	TTHERM_00721830			178.m00074	45	41381	2	1	TTHERM_00962050			224.m00032	82	227468	6	1	TTHERM_01082880
	2.m02365	35	171668	3	1	TTHERM_00031620			193.m00036	34	2947	2	1	TTHERM_01006420			166.m00059	45	41443	1	1	TTHERM_00926980			3681.m00063	82	365959	11	1	TTHERM_00442350
	52.m00278	35	94886	2	1	TTHERM_00450860			16.m00387	34	222388	1	1	TTHERM_00194470			239.m00033	45	278894	1	1	TTHERM_01109840			3697.m00189	81	185505	2	1	TTHERM_00191160
	32.m00300	35	601597	1	1	TTHERM_00324510			88.m00117	34	168835	1	1	TTHERM_00627240			8.m00325	45	80195	2	1	TTHERM_00112510			3684.m00040	81	55559	2	2	TTHERM_00529860	Vacuolar Membrane Atpase
	60.m00176	35	192085	2	1	TTHERM_00490740			3691.m00067	34	160079	1	1	TTHERM_00299950			32.m00164	40	133203	2	1	TTHERM_00320010			99.m00151	81	79436	1	1	TTHERM_00666570
	3716.m00014	35	199341	1	1	TTHERM_00499390			3675.m00063	34	190973	1	1	TTHERM_00585130			3681.m00088	45	25061	1	1	TTHERM_00442600			30.m00348	80	59527	1	1	TTHERM_00313520
	41.m00187	35	241452	2	1	TTHERM_00384880			189.m00061	34	133088	1	1	TTHERM_00999040			3690.m00081	44	162319	1	1	TTHERM_00268010			388.m00008	80	86615	1	1	TTHERM_01435670
	3691.m00103	35	102742	2	1	TTHERM_00300310			247.m00051	34	81356	3	1	TTHERM_01129750			87.m00234	44	30467	1	1	TTHERM_00624660			3690.m00155	78	204620	2	2	TTHERM_00275740	Clathrin Heavy Chain-like 1
	119.m00101	35	98039	1	1	TTHERM_00732550			3722.m00086	34	61551	3	1	TTHERM_00526910			3742.m00047	43	79062	3	1	TTHERM_00756350			99.m00112	77	65421	2	2	TTHERM_00666180	hypothetical protein
	96.m00159	35	326602	1	1	TTHERM_00655960			121.m00071	33	12402	3	1	TTHERM_00741690			14.m00501	43	64644	1	1	TTHERM_00187170			3710.m00098	77	130251	1	1	TTHERM_00467930
	3704.m00097	35	164597	1	1	TTHERM_00446070			3732.m00008	33	120423	1	1	TTHERM_00684490			3715.m00038	43	24543	1	1	TTHERM_00497270			3.m01918	77	85058	1	1	TTHERM_00044960
	23.m00347	34	48167	1	1	TTHERM_00264850	hypothetical protein		3721.m00077	33	31378	1	1	TTHERM_00565590			16.m00267	43	78045	2	1	TTHERM_00193280			176.m00073	75	31527	1	1	TTHERM_00954240
	76.m00179	34	18109	1	1	TTHERM_00569490			30.m00299	33	200878	1	1	TTHERM_00313030			91.m00119	43	145308	1	1	TTHERM_00637010			90.m00169	75	13581	2	2	TTHERM_00633360
	1.m00809	34	65226	1	1	TTHERM_00011550			3.m01899	33	79977	1	1	TTHERM_00049120			13.m00515	42	16521	1	1	TTHERM_00161660			219.m00044	74	187273	2	1	TTHERM_01075790
	32.m00256	34	74866	2	1	TTHERM_00322930			60.m00159	33	167519	1	1	TTHERM_00490570			48.m00228	42	32937	1	1	TTHERM_00431240			3707.m00161	73	41999	2	1	TTHERM_00059330
	13.m00523	34	60444	1	1	TTHERM_00161740			89.m00161	33	150555	1	1	TTHERM_00630540			3.m01903	42	44422	3	1	TTHERM_00049050			3698.m00139	73	89369	1	1	TTHERM_00136460	hypothetical protein
	369.m00007	34	68765	1	1	TTHERM_01401730			3735.m00053	32	130977	1	1	TTHERM_00558180			3718.m00095	42	42543	2	1	TTHERM_00537060			301.m00010	73	61240	2	2	TTHERM_01266070	protein phosphatase 2A regulatory B subunit
	32.m00201	34	192652	2	1	TTHERM_00320400			184.m00056	32	288260	1	1	TTHERM_00985110			7.m00491	42	85736	2	1	TTHERM_00105420			230.m00035	73	165621	1	1	TTHERM_01093530
	227.m00056	34	1034	1	1	TTHERM_01087990			3702.m00224	32	170048	1	1	TTHERM_00145980			3678.m00013	42	75360	1	1	TTHERM_00947440			3723.m00052	73	125107	3	1	TTHERM_00515240
	3735.m00053	34	130977	1	1	TTHERM_00558180			54.m00290	32	76023	1	1	TTHERM_00463820			3706.m00122	42	123082	4	2	TTHERM_00241540			3707.m00109	72	66101	2	2	TTHERM_00058800	LF4 kinase
	138.m00104	34	10187	1	1	TTHERM_00812780			3699.m00165	32	49651	1	1	TTHERM_00128720			3715.m00070	41	18171	1	1	TTHERM_00497600			6.m00539	72	209810	7	1	TTHERM_00088150
	269.m00025	34	223735	1	1	TTHERM_01193580			3726.m00063	32	89391	2	1	TTHERM_00590150			159.m00071	41	80601	2	1	TTHERM_00895810			3694.m00048	71	29690	2	1	TTHERM_00277560
	3733.m00054	34	90499	1	1	TTHERM_00578940			3684.m00061	32	100540	1	1	TTHERM_00530070	hypothetical protein		2.m02275	41	28545	1	1	TTHERM_00037090			3686.m00956	71	55263	6	1
	101.m00135	34	166612	1	1	TTHERM_00673410			3692.m00126	32	158713	1	1	TTHERM_00295530			19.m00324	41	114000	2	1	TTHERM_00227220			48.m00206	70	223073	2	2	TTHERM_00430030	hypothetical protein
	159.m00071	33	80601	1	1	TTHERM_00895810			3.m01903	32	44422	1	1	TTHERM_00049050			16.m00501	41	74651	1	1	TTHERM_00196600			3717.m00098	70	194408	2	2	TTHERM_00522860	hypothetical protein
	3.m01769	33	514277	1	1	TTHERM_00047130			3703.m00007	32	312409	1	1	TTHERM_00347980			143.m00101	41	257395	1	1	TTHERM_00827190			205.m00065	70	314375	4	2	TTHERM_01034400
	3686.m00118	33	175612	1	1	TTHERM_00471630			16.m00384	32	116699	1	1	TTHERM_00194440			152.m00108	41	25112	1	1	TTHERM_00859260			199.m00044	70	125438	1	1	TTHERM_01018330
	16.m00291	33	480714	1	1	TTHERM_00193520			3707.m00087	32	197014	1	1	TTHERM_00058580			3707.m00194	40	75108	2	1	TTHERM_00062660			3672.m00021	69	48150	1	1	TTHERM_00760390
	84.m00124	33	106237	1	1	TTHERM_00607070			108.m00158	32	116692	1	1	TTHERM_00697090			99.m00175	40	206648	1	1	TTHERM_00666820			87.m00234	69	30467	1	1	TTHERM_00624660
	3707.m00109	33	66101	1	1	TTHERM_00058800	LF4 kinase		76.m00208	32	181712	1	1	TTHERM_00571760			3677.m00066	40	179429	1	1	TTHERM_00649260			3738.m00018	69	65297	5	1	TTHERM_00780600
	247.m00033	33	107151	1	1	TTHERM_01128580			108.m00136	32	88068	1	1	TTHERM_00695880	TPR Domain containing protein		1.m00832	40	170898	1	1	TTHERM_00011780			14.m00310	69	60891	1	1	TTHERM_00170320
	3722.m00086	33	61551	2	1	TTHERM_00526910			2.m02046	32	210595	1	1	TTHERM_00030240			108.m00158	40	116692	1	1	TTHERM_00697090			2.m02242	69	81192	2	2	TTHERM_00037080
	3707.m00087	33	197014	2	1	TTHERM_00058580			52.m00304	32	209916	1	1	TTHERM_00454090			3.m01840	40	44566	1	1	TTHERM_00043800			3.m01928	69	59038	3	1	TTHERM_00049060
	6.m00495	33	61256	1	1	TTHERM_00086720			3737.m00083	31	109034	1	1	TTHERM_00690080			72.m00164	40	47768	2	1	TTHERM_00554340			127.m00072	68	92785	1	1	TTHERM_00770670
	3715.m00057	33	208355	2	1	TTHERM_00497460			23.m00254	31	113439	1	1	TTHERM_00261940			13.m00468	40	16308	1	1	TTHERM_00161170			91.m00158	67	55962	1	1	TTHERM_00637400
	3721.m00734	33	22436	1	1				89.m00151	31	78049	1	1	TTHERM_00630440			22.m00347	40	131022	1	1	TTHERM_00257160			204.m00044	67	134026	3	1	TTHERM_01028860
	87.m00176	33	48044	1	1	TTHERM_00623090			72.m00110	31	318037	1	1	TTHERM_00550790			3675.m00082	40	28048	1	1	TTHERM_00585320			3.m01840	67	44566	1	1	TTHERM_00043800
	261.m00032	32	2160	1	1	TTHERM_01167320			3692.m00127	31	513792	1	1	TTHERM_00295540			3712.m00915	39	110922	2	1				3684.m00061	67	100540	2	2	TTHERM_00530070	hypothetical protein
	17.m00318	32	317478	1	1	TTHERM_00198430			3706.m00038	31	145346	1	1	TTHERM_00237630			3737.m00030	39	93595	7	1	TTHERM_00688550			3684.m00042	67	51256	2	2	TTHERM_00529880	MRNO29
	7.m00554	32	141244	1	1	TTHERM_00107120			1.m00658	31	550334	1	1	TTHERM_00006020			265.m00033	39	66225	1	1	TTHERM_01179840			3689.m00144	67	58766	3	2	TTHERM_00339720
	3728.m00051	32	285506	1	1	TTHERM_00538990			121.m00103	31	10355	1	1	TTHERM_00748980			30.m00277	39	42826	1	1	TTHERM_00312810			170.m00092	66	45422	3	1	TTHERM_00939140
	86.m00107	32	264636	1	1	TTHERM_00617810			17.m00318	31	317478	1	1	TTHERM_00198430			3718.m00006	38	131892	2	1	TTHERM_00535170			32.m00164	48	133203	4	1	TTHERM_00320010
	3709.m00104	32	125454	1	1	TTHERM_00475060			95.m00081	31	981316	1	1	TTHERM_00650510			3693.m00086	38	234265	1	1	TTHERM_00372530			3701.m00107	66	131471	1	1	TTHERM_00218940
	197.m00080	32	167640	1	1	TTHERM_01014760			1618.m00002	31	28693	1	1	TTHERM_02441130			3725.m00102	38	14052	2	1	TTHERM_00616690			88.m00134	65	32884	1	1	TTHERM_00628400
	42.m00211	32	117346	1	1	TTHERM_00391500			3699.m00262	31	63741	1	1	TTHERM_00129820			226.m00048	38	75874	1	1	TTHERM_01085610			3721.m00107	65	23098	3	1	TTHERM_00566890
	23.m00254	32	113439	1	1	TTHERM_00261940			3700.m00016	31	289724	1	1	TTHERM_00147610			3701.m00005	38	199260	1	1	TTHERM_00215920			3.m01919	65	73539	3	1	TTHERM_00046680
	19.m00318	32	75846	1	1	TTHERM_00227160			6.m00347	31	120338	1	1	TTHERM_00082270			3710.m00114	38	162628	1	1	TTHERM_00469090			3698.m00192	65	55841	1	1	TTHERM_00137990
	835.m00004	32	21039	1	1	TTHERM_01940290			3712.m00069	31	67164	1	1	TTHERM_00456770			3741.m00012	38	156392	2	1	TTHERM_00841290			242.m00032	64	42790	2	2	TTHERM_01119460	hypothetical protein
	3691.m00022	32	102045	1	1	TTHERM_00298420			3725.m00093	31	131153	1	1	TTHERM_00616600			3707.m00126	38	46284	1	1	TTHERM_00058970			3698.m00081	63	40418	1	1	TTHERM_00134870
	2.m02046	32	210595	1	1	TTHERM_00030240			3696.m00123	31	129322	1	1	TTHERM_00310400			3701.m00095	38	157587	1	1	TTHERM_00218820			225.m00045	63	104924	2	1	TTHERM_01084230
	252.m00029	32	238036	1	1	TTHERM_01142740			60.m00176	31	192085	1	1	TTHERM_00490740			3702.m00224	37	170048	2	1	TTHERM_00145980			1.m00953	62	52271	1	1	TTHERM_00015980
	3704.m00055	32	209142	1	1	TTHERM_00444650			17.m00461	31	171254	1	1	TTHERM_00214710			201.m00030	37	65799	1	1	TTHERM_01021880			14.m00453	61	123608	3	1	TTHERM_00185640
	22.m00300	32	242127	1	1	TTHERM_00255700			22.m00298	31	99113	1	1	TTHERM_00255680			239.m00028	37	172300	1	1	TTHERM_01109790			3702.m00238	61	176275	2	2	TTHERM_00146120	hypothetical protein
	115.m00147	31	105646	1	1	TTHERM_00721830			3706.m00122	31	123082	1	1	TTHERM_00241540			138.m00104	37	10187	1	1	TTHERM_00812780			3710.m00101	61	152019	3	1	TTHERM_00467960
	122.m00081	31	209009	1	1	TTHERM_00752110			3714.m00045	31	118195	1	1	TTHERM_00410140			19.m00331	37	267150	2	1	TTHERM_00227290			3711.m00055	60	62514	2	1	TTHERM_00492840
	3688.m00002	31	258016	1	1	TTHERM_00285250			14.m00349	30	186667	1	1	TTHERM_00171730			114.m00074	37	179373	1	1	TTHERM_00717410			40.m00279	60	124400	1	1	TTHERM_00382370
	3679.m00102	31	110715	1	1	TTHERM_00420720			6.m00470	30	147013	1	1	TTHERM_00085480			8.m00552	37	214627	2	2	TTHERM_00123780			6.m00366	60	42079	2	2	TTHERM_00083450
	3723.m00078	31	58597	1	1	TTHERM_00518500			133.m00065	30	75647	1	1	TTHERM_00790500			76.m00141	37	93502	1	1	TTHERM_00569090			3701.m00225	59	121371	2	1	TTHERM_00221140
	54.m00255	31	92007	1	1	TTHERM_00463470											233.m00037	37	82839	1	1	TTHERM_01100360			3684.m00033	58	63870	2	1	TTHERM_00529790
	618.m00003	31	78686	1	1	TTHERM_01745590											3720.m00098	37	15601	1	1	TTHERM_00561710			353.m00014	58	56722	2	1	TTHERM_01372820
	3718.m00006	31	131892	1	1	TTHERM_00535170											193.m00036	37	2947	2	1	TTHERM_01006420			229.m00039	58	302929	1	1	TTHERM_01092380
	3735.m00066	31	495759	1	1	TTHERM_00558310											3681.m00002	36	74291	2	1	TTHERM_00441710			3.m01927	58	165575	2	1	TTHERM_00052580
	3701.m00165	31	115054	1	1	TTHERM_00219520											79.m00178	36	266296	2	1	TTHERM_00582280			3706.m00052	58	37300	2	1	TTHERM_00238830
	3690.m00053	31	153050	1	1	TTHERM_00266730											140.m00067	36	26094	1	1	TTHERM_00821930			170.m00088	57	69805	2	2	TTHERM_00939100	hypothetical protein
	2.m02165	31	451975	1	1	TTHERM_00028560											3722.m00086	36	61551	3	1	TTHERM_00526910			211.m00061	57	39263	1	1	TTHERM_01049350
	3711.m00070	30	229264	1	1	TTHERM_00492990											269.m00025	36	223735	2	1	TTHERM_01193580			157.m00066	57	62867	2	2	TTHERM_00884620
	3709.m00008	30	104681	1	1	TTHERM_00473080											3723.m00020	36	91870	1	1	TTHERM_00506920			52.m00303	56	15035	2	2	TTHERM_00454080	ribosomal protein
	23.m00255	30	140537	1	1	TTHERM_00261950											23.m00254	36	113439	2	1	TTHERM_00261940			3671.m00071	56	89234	1	1	TTHERM_00723620
	37.m00213	30	514565	1	1	TTHERM_00355100	DYH23										177.m00066	36	27040	1	1	TTHERM_00957660			124.m00099	55	71423	1	1	TTHERM_00758840
	3675.m00063	30	190973	1	1	TTHERM_00585130											211.m00037	35	54933	1	1	TTHERM_01048110			13.m00468	55	16308	2	1	TTHERM_00161170
	3681.m00116	30	616800	1	1	TTHERM_00442880											90.m00194	35	37586	1	1	TTHERM_00633610			3706.m00122	54	123082	6	2	TTHERM_00241540
	6.m00372	30	153857	1	1	TTHERM_00083510											3683.m00013	35	60274	1	1	TTHERM_00825190			166.m00056	54	79483	1	1	TTHERM_00926950
	3698.m00005	30	17892	1	1	TTHERM_00131110											3711.m00024	35	75919	1	1	TTHERM_00492530			134.m00090	54	52961	1	1	TTHERM_00794110
	3685.m00072	30	48717	1	1	TTHERM_00600480											3684.m00001	35	151688	3	1	TTHERM_00529470			3703.m00185	54	105299	2	1	TTHERM_00353490
	3739.m00044	30	110548	1	1	TTHERM_00728920											119.m00114	35	97879	1	1	TTHERM_00732680			3723.m00020	54	91870	3	1	TTHERM_00506920
	3692.m00046	30	157802	1	1	TTHERM_00294730											3679.m00124	35	80396	1	1	TTHERM_00420940			3680.m00034	53	173482	2	1	TTHERM_00486070
																	3699.m00126	35	391017	1	1	TTHERM_00128330			23.m00255	53	140537	1	1	TTHERM_00261950
																	259.m00027	35	91460	2	1	TTHERM_01159900			3725.m00102	53	14052	4	1	TTHERM_00616690
																	47.m00193	34	133650	1	1	TTHERM_00424640			3699.m00105	46	111068	3	2	TTHERM_00127120
																	41.m00253	34	94941	1	1	TTHERM_00388510			72.m00143	53	37072	1	1	TTHERM_00551160
																	32.m00261	34	136674	1	1	TTHERM_00322980			3695.m00076	53	40540	1	1	TTHERM_00344030
																	13.m00436	34	191708	2	1	TTHERM_00160850			22.m00354	53	18306	1	1	TTHERM_00257230
																	3719.m00096	34	94280	1	1	TTHERM_00481360			40.m00201	53	69133	1	1	TTHERM_00378620
																	3686.m00118	34	175612	1	1	TTHERM_00471630			2.m02204	53	83572	2	1	TTHERM_00037430
																	162.m00063	34	150970	1	1	TTHERM_00912270			358.m00012	52	22692	2	2	TTHERM_01386050
																	38.m00321	34	52433	1	1	TTHERM_00369640			259.m00041	52	79401	2	1	TTHERM_01161030
																	82.m00130	34	114533	1	1	TTHERM_00592870			1.m00977	52	45361	1	1	TTHERM_00016220
																	3706.m00060	34	207244	2	2	TTHERM_00238910			166.m00059	52	41443	1	1	TTHERM_00926980
																	291.m00032	34	24851	2	1	TTHERM_01248960			270.m00029	52	85228	2	2	TTHERM_01194660
																	32.m00304	34	22908	1	1	TTHERM_00324550			3720.m00106	52	96747	1	1	TTHERM_00562810
																	198.m00043	34	54777	1	1	TTHERM_01015890			167.m00106	52	45977	1	1	TTHERM_00929450
																	3680.m00001	34	59914	1	1	TTHERM_00485740			6.m00507	52	99938	1	1	TTHERM_00086840
																	3696.m00115	33	101859	1	1	TTHERM_00310320			3716.m00128	51	83011	1	1	TTHERM_00502590
																	336.m00021	33	80481	1	1	TTHERM_01344740			3709.m00042	51	92387	1	1	TTHERM_00474420
																	1.m00661	33	1037446	1	1	TTHERM_00006050			336.m00021	51	80481	3	1	TTHERM_01344740
																	3684.m00024	33	42306	1	1	TTHERM_00529700			3705.m00013	50	79070	2	1	TTHERM_00326690
																	231.m00034	33	73893	1	1	TTHERM_01094880			3718.m00119	50	44102	1	1	TTHERM_00537300
																	13.m00287	33	57750	1	1	TTHERM_00155380			2.m02094	50	49612	1	1	TTHERM_00036960
																	508.m00004	33	6024	1	1	TTHERM_01614780			311.m00019	50	241520	1	1	TTHERM_01293240
																	3690.m00053	33	153050	1	1	TTHERM_00266730			198.m00043	49	54777	1	1	TTHERM_01015890
																	3697.m00058	33	186885	1	1	TTHERM_00188850			22.m00347	49	131022	2	1	TTHERM_00257160
																	3677.m00009	33	138049	1	1	TTHERM_00648670			3704.m00089	49	179355	2	1	TTHERM_00445990
																	3690.m00095	33	79361	1	1	TTHERM_00268150			13.m00476	49	53283	2	2	TTHERM_00161250	hypothetical protein
																	3699.m00105	33	111068	1	1	TTHERM_00127120			3685.m00056	48	15674	1	1	TTHERM_00600320
																	3716.m00129	32	300254	1	1	TTHERM_00502600			3701.m00016	48	138755	1	1	TTHERM_00216030
																	2.m02321	32	143775	1	1	TTHERM_00030040			5.m00541	48	17499	4	1	TTHERM_00079440
																	159.m00068	32	216334	1	1	TTHERM_00895780			3738.m00061	48	31255	1	1	TTHERM_00781030
																	91.m00143	32	23744	1	1	TTHERM_00637250			3694.m00001	48	70253	4	1	TTHERM_00277070
																	204.m00035	32	70497	1	1	TTHERM_01028770			224.m00043	48	137874	1	1	TTHERM_01082990
																	3696.m00051	32	52333	1	1	TTHERM_00307660			3699.m00033	48	56802	2	1	TTHERM_00125400
																	3683.m00030	32	54186	1	1	TTHERM_00825360			13.m00482	48	54591	2	1	TTHERM_00161310
																	2.m02331	32	144087	1	1	TTHERM_00035390			3696.m00051	48	52333	2	1	TTHERM_00307660
																	6.m00366	32	42079	1	1	TTHERM_00083450			6.m00512	47	85376	1	1	TTHERM_00086890
																	3694.m00075	32	181623	1	1	TTHERM_00279860			7.m00462	47	71627	2	1	TTHERM_00105110	HSP70
																	2.m02365	32	171668	2	1	TTHERM_00031620			3697.m00110	47	216137	1	1	TTHERM_00189370
																	3714.m00045	32	118195	1	1	TTHERM_00410140			3728.m00038	47	383656	5	2	TTHERM_00538860	MIR domain protein
																	48.m00238	32	206508	1	1	TTHERM_00431340			3.m01903	46	44422	4	1	TTHERM_00049050
																	3702.m00228	31	84619	1	1	TTHERM_00146020			6.m00345	46	43530	1	1	TTHERM_00082250
																	3703.m00185	31	105299	1	1	TTHERM_00353490			3731.m00048	46	228502	4	1	TTHERM_00670530
																	144.m00118	31	89836	1	1	TTHERM_00833720			3675.m00063	46	190973	4	1	TTHERM_00585130
																	3.m01769	31	514277	1	1	TTHERM_00047130			16.m00267	46	78045	1	1	TTHERM_00193280
																	110.m00100	31	51639	1	1	TTHERM_00703510			47.m00287	46	111344	1	1	TTHERM_00427560
																	5.m00368	31	174160	1	1	TTHERM_00075720			42.m00299	46	74931	2	2	TTHERM_00394410
																	3.m01944	31	123653	1	1	TTHERM_00046690			3711.m00054	46	550533	1	1	TTHERM_00492830
																	3699.m00178	31	143201	1	1	TTHERM_00128850			279.m00023	46	108205	2	1	TTHERM_01220340
																	271.m00036	31	67774	1	1	TTHERM_01197050			14.m00501	46	64644	1	1	TTHERM_00187170
																	435.m00014	31	58904	1	1	TTHERM_01513280			201.m00030	45	65799	2	1	TTHERM_01021880
																	186.m00054	31	13800	1	1	TTHERM_00992760			3702.m00268	45	63265	1	1	TTHERM_00146420
																	3722.m00091	31	170263	1	1	TTHERM_00526960			3717.m00112	45	69941	1	1	TTHERM_00523000
																	60.m00176	31	192085	1	1	TTHERM_00490740			3711.m00060	45	10127	4	1	TTHERM_00492890
																	60.m00168	31	189627	1	1	TTHERM_00490660			265.m00033	45	66225	1	1	TTHERM_01179840
																	3718.m00126	31	16110	1	1	TTHERM_00537370			3715.m00037	44	110327	1	1	TTHERM_00497260
																	32.m00201	31	192652	1	1	TTHERM_00320400			3674.m00075	44	57838	1	1	TTHERM_00691840
																	68.m00192	31	384396	1	1	TTHERM_00532470			90.m00172	44	195366	1	1	TTHERM_00633390
																	110.m00087	30	120159	1	1	TTHERM_00703380			3689.m00180	44	47192	1	1	TTHERM_00340080
																	1.m00716	30	64558	1	1	TTHERM_00008580			3691.m00055	44	37406	1	1	TTHERM_00299830
																	3721.m00059	30	374126	1	1	TTHERM_00564410			41.m00253	44	94941	1	1	TTHERM_00388510
																	84.m00152	30	69874	1	1	TTHERM_00609330			3715.m00070	44	18171	1	1	TTHERM_00497600
																	3687.m00156	30	19255	1	1	TTHERM_00317520			3694.m00007	43	3318	1	1	TTHERM_00277130
																	3725.m00093	30	131153	1	1	TTHERM_00616600			110.m00091	43	185243	1	1	TTHERM_00703420
																	132.m00083	30	140342	1	1	TTHERM_00786970			8.m00329	43	72019	1	1	TTHERM_00112550
																	47.m00191	30	128647	1	1	TTHERM_00424620			3710.m00100	43	169620	1	1	TTHERM_00467950
																	167.m00106	30	45977	1	1	TTHERM_00929450			90.m00194	42	37586	1	1	TTHERM_00633610
																	3682.m00028	30	17775	1	1	TTHERM_00823670			3699.m00074	42	117277	1	1	TTHERM_00125810
																	3726.m00077	30	60006	1	1	TTHERM_00590300			3698.m00091	42	59269	1	1	TTHERM_00134970
																	5.m00578	30	99653	1	1	TTHERM_00079820			3718.m00042	42	25307	1	1	TTHERM_00535530
																	14.m00273	30	126469	1	1	TTHERM_00165000			84.m00152	42	69874	3	1	TTHERM_00609330
																	60.m00223	30	505303	1	1	TTHERM_00491210			3686.m00027	42	36135	1	1	TTHERM_00470660
																									47.m00191	42	128647	3	1	TTHERM_00424620
																									3725.m00067	42	65841	1	1	TTHERM_00616340
																									6.m00646	42	117021	3	1	TTHERM_00094170
																									3734.m00063	41	66710	1	1	TTHERM_00683230
																									3707.m00138	41	181970	3	2	TTHERM_00059100	Sfi1 repeat protein
																									3.m01729	41	112321	1	1	TTHERM_00052140
																									152.m00108	41	25112	1	1	TTHERM_00859260
																									3675.m00092	41	131390	1	1	TTHERM_00585420
																									8.m00552	41	214627	2	1	TTHERM_00123780
																									3692.m00127	41	513792	2	1	TTHERM_00295540
																									172.m00085	41	13047	1	1	TTHERM_00943010
																									1.m01055	40	67520	1	1	TTHERM_00023940
																									158.m00090	40	132039	1	1	TTHERM_00891210
																									3679.m00124	40	80396	2	1	TTHERM_00420940
																									3681.m00002	40	74291	2	1	TTHERM_00441710
																									3739.m00076	40	55047	1	1	TTHERM_00729250
																									3741.m00012	40	156392	2	1	TTHERM_00841290
																									23.m00254	40	113439	2	1	TTHERM_00261940
																									5.m00468	40	58991	1	1	TTHERM_00077710
																									239.m00028	40	172300	1	1	TTHERM_01109790
																									3700.m00078	40	67652	1	1	TTHERM_00149230	Hydin
																									60.m00176	40	192085	2	1	TTHERM_00490740
																									3691.m00063	40	69581	3	1	TTHERM_00299910
																									2.m02275	39	28545	1	1	TTHERM_00037090
																									72.m00183	39	26675	1	1	TTHERM_00554530
																									2.m02347	39	38054	1	1	TTHERM_00030190
																									140.m00054	39	433105	1	1	TTHERM_00821790
																									3714.m00137	39	56857	3	1	TTHERM_00412060
																									229.m00045	39	66699	1	1	TTHERM_01092440
																									3701.m00092	39	79710	1	1	TTHERM_00218790
																									3675.m00003	39	224774	1	1	TTHERM_00584510
																									3692.m00054	39	226649	3	1	TTHERM_00294810
																									47.m00193	38	133650	1	1	TTHERM_00424640
																									3715.m00132	38	262654	2	2	TTHERM_00498220
																									124.m00101	38	38189	1	1	TTHERM_00758860
																									6.m00529	38	62876	1	1	TTHERM_00088050
																									54.m00290	38	76023	2	1	TTHERM_00463820
																									192.m00091	38	41274	1	1	TTHERM_01004930
																									3719.m00096	38	94280	1	1	TTHERM_00481360
																									40.m00293	38	309314	1	1	TTHERM_00383500
																									3714.m00084	38	16875	1	1	TTHERM_00411530
																									3707.m00146	38	144791	2	2	TTHERM_00059180	cyclic nucleotide-binding domain containing protein
																									3707.m00239	37	36995	1	1	TTHERM_00068140
																									8.m00448	37	21302	1	1	TTHERM_00118720
																									119.m00101	37	98039	2	1	TTHERM_00732550
																									1.m00658	37	550334	2	2	TTHERM_00006020	Dynein heavy chain family protein
																									1.m00967	37	22115	1	1	TTHERM_00016120
																									3691.m00029	37	236817	1	1	TTHERM_00298490
																									3699.m00178	37	143201	1	1	TTHERM_00128850
																									40.m00197	37	48795	1	1	TTHERM_00378580
																									54.m00157	37	36623	1	1	TTHERM_00460500
																									3742.m00047	36	79062	1	1	TTHERM_00756350
																									3687.m00156	36	19255	2	1	TTHERM_00317520
																									188.m00072	36	15329	1	1	TTHERM_00997710
																									3722.m00040	36	9214	1	1	TTHERM_00526450
																									3718.m00006	36	131892	2	1	TTHERM_00535170
																									145.m00104	35	68151	1	1	TTHERM_00835220
																									2.m02103	35	405647	1	1	TTHERM_00030330
																									13.m00481	35	250235	1	1	TTHERM_00161300	hypothetical protein
																									76.m00218	35	59955	1	1	TTHERM_00571860
																									140.m00092	35	155140	2	1	TTHERM_00822220
																									3717.m00024	35	472703	2	1	TTHERM_00522120
																									3684.m00001	35	151688	3	1	TTHERM_00529470
																									79.m00178	35	266296	1	1	TTHERM_00582280
																									3712.m00915	35	110922	1	1
																									230.m00055	35	23648	1	1	TTHERM_01093730
																									3711.m00070	35	229264	1	1	TTHERM_00492990
																									204.m00035	35	70497	1	1	TTHERM_01028770
																									3707.m00247	35	126206	1	1	TTHERM_00069220
																									3711.m00107	34	184295	1	1	TTHERM_00494390
																									3701.m00100	34	68084	1	1	TTHERM_00218870
																									3672.m00050	34	138740	1	1	TTHERM_00760680
																									16.m00259	34	73746	1	1	TTHERM_00193200
																									3712.m00121	34	345843	1	1	TTHERM_00459300
																									3720.m00099	34	111563	1	1	TTHERM_00561720
																									3685.m00017	34	298892	1	1	TTHERM_00599900
																									3693.m00022	34	54718	1	1	TTHERM_00370860
																									122.m00087	34	19328	1	1	TTHERM_00752170
																									186.m00082	34	21641	2	1	TTHERM_00993050
																									22.m00300	34	242127	1	1	TTHERM_00255700
																									314.m00019	34	18903	1	1	TTHERM_01298450
																									314.m00021	34	41689	1	1	TTHERM_01298470
																									149.m00046	33	55694	1	1	TTHERM_00849190
																									144.m00075	33	273517	1	1	TTHERM_00829340
																									13.m00436	33	191708	2	1	TTHERM_00160850
																									3691.m00103	33	102742	1	1	TTHERM_00300310
																									3737.m00030	33	93595	2	1	TTHERM_00688550
																									3718.m00015	33	46907	1	1	TTHERM_00535260
																									217.m00031	33	58294	1	1	TTHERM_01068030
																									3704.m00132	33	105619	1	1	TTHERM_00446430
																									3712.m00064	33	213640	1	1	TTHERM_00456720
																									3706.m00108	33	306344	1	1	TTHERM_00239400
																									3675.m00082	33	28048	1	1	TTHERM_00585320
																									158.m00088	33	84480	1	1	TTHERM_00891190
																									133.m00074	33	35468	1	1	TTHERM_00790590
																									3675.m00076	33	53537	1	1	TTHERM_00585260
																									192.m00081	33	28947	1	1	TTHERM_01005260
																									14.m00269	32	136947	2	1	TTHERM_00164960
																									117.m00166	32	85794	1	1	TTHERM_00726490
																									198.m00067	32	33342	1	1	TTHERM_01016130
																									3723.m00018	32	92422	1	1	TTHERM_00506900
																									3719.m00064	32	16630	1	1	TTHERM_00477040
																									162.m00063	32	150970	1	1	TTHERM_00912270
																									3709.m00104	32	125454	1	1	TTHERM_00475060
																									107.m00094	32	394305	1	1	TTHERM_00694300
																									377.m00010	32	49244	1	1	TTHERM_01416280
																									197.m00080	32	167640	1	1	TTHERM_01014760
																									3690.m00053	32	153050	1	1	TTHERM_00266730
																									3704.m00134	32	111665	1	1	TTHERM_00446450
																									68.m00142	32	134190	1	1	TTHERM_00531930
																									172.m00060	32	83367	1	1	TTHERM_00942750
																									5.m00443	32	56663	1	1	TTHERM_00077460
																									3703.m00028	31	49197	1	1	TTHERM_00348190
																									136.m00085	31	31772	1	1	TTHERM_00802450
																									7.m00491	31	85736	1	1	TTHERM_00105420
																									3712.m00131	31	32609	1	1	TTHERM_00459400
																									3697.m00156	31	79972	1	1	TTHERM_00190830
																									3711.m00030	31	107511	1	1	TTHERM_00492590
																									72.m00136	31	44313	1	1	TTHERM_00551090
																									3728.m00051	31	285506	1	1	TTHERM_00538990
																									159.m00071	31	80601	1	1	TTHERM_00895810
																									189.m00051	31	24212	1	1	TTHERM_00998940
																									3707.m00087	31	197014	1	1	TTHERM_00058580
																									271.m00036	31	67774	1	1	TTHERM_01197050
																									14.m00364	31	50031	1	1	TTHERM_00171880
																									189.m00052	31	241931	1	1	TTHERM_00998950
																									1.m10030	31	121381	1	1
																									86.m00148	31	53253	1	1	TTHERM_00621190
																									3716.m00050	31	108886	1	1	TTHERM_00500750
																									172.m00063	30	66871	1	1	TTHERM_00942790
																									3725.m00092	30	117045	1	1	TTHERM_00616590
																									3704.m00069	30	67889	1	1	TTHERM_00444790
																									242.m00026	30	84290	1	1	TTHERM_01119390
																									269.m00025	30	223735	1	1	TTHERM_01193580
																									3696.m00047	30	231378	1	1	TTHERM_00305630
