# Supplementary material for: Composition and function of the C1b/C1f region in the ciliary central apparatus
Source: Sci Rep. 2021 Jun 3;11:11760. doi: 10.1038/s41598-021-90996-9 (PMC8175508; doi:10.1038/s41598-021-90996-9)
Supplement: Supplementary file 6 — Supplementary Information 6. [file 41598_2021_90996_MOESM6_ESM.xlsx]

## Sheet: Cfap69-Exp1
	Table S5 Mass-spectrometry analysis of the ciliary proteins that co-immunoprecipitated with Cfap69-3HA or Adgb-like -3HA, both expressed at native levels.
	WT (control)								Cfap69-3HA
	Accession	Score	Mass	Matches	Sequences	Description			Accession	Score	Mass	Matches	Sequences	Description
	TTHERM_00558620	16888	50069	326	14	ATU1, Alpha-TUbulin 1			TTHERM_00348510	5223	50052	81	10	BTU1, Beta TUbulin 1
	TTHERM_00348510	9891	50052	189	12	BTU1, Beta TUbulin 1			TTHERM_00558620	3052	50069	59	9	ATU1, Alpha-TUbulin 1
	TTHERM_00606960	2577	34870	72	3	SerH surface antigen			TTHERM_00290850	2078	180077	28	7	Androglobin-like
	TTHERM_00491130	226	11666	6	1	SerH6 surface antigen			TTHERM_00624720	1390	43236	24	4	granule lattice protein 4
	TTHERM_00430020	172	34258	4	1	radial spokehead protein 9			TTHERM_01142770	1347	203012	27	5	Spef2A
	TTHERM_00006320	138	84956	9	1	tetrin A			TTHERM_00691650	1192	102563	16	4	Cfap69
	TTHERM_000690080	84	66910	4	1	Serine/Threonine kinase			TTHERM_01055600	696	44484	8	1	granule lattice protein 8
	TTHERM_00088150	53	210163	5	1	nucleic acid helicase, putative			TTHERM_01002860	539	48408	11	3	carboxy-terminal crystallin fold protein
	TTHERM_000157929	51	55789	2	1	sperm-associated antigen 6			TTHERM_00655820	332	48729	5	1	translation elongation factor EF-1alpha
	TTHERM_00322930	40	77995	4	1	hypothetical protein			TTHERM_00188400	190	53149	2	1	Cfap246
	TTHERM_00467960	31	155246	1	1	hypothetical protein			TTHERM_00006320	187	84956	14	1	tetrin A
									TTHERM_00522600	103	42108	4	1	hypothetical protein
									TTHERM_00138500	94	20770	6	1	hypothetical protein
									TTHERM_01386050	79	22747	1	1	40S ribosomal protein S5
									TTHERM_00476670	71	22092	1	1	60S ribosomal protein L18a
									TTHERM_00149420	58	97791	7	1	hypothetical protein
									TTHERM_00322930	43	77995	5	1	hypothetical protein
									TTHERM_00424640	34	133738	1	1	cyclic nucleotide-binding domain protein

## Sheet: Cfap69-Exp2
	WT (control)								Cfap69-3HA
	Accession	Score	Mass	Matches	Sequences	Description			Accession	Score	Mass	Matches	Sequences	Description
	TTHERM_00348510	8218	50052	123	14	BTU1, Beta TUbulin 1			TTHERM_00348510	14328	50052	226	12	BTU1, Beta TUbulin 1
	TTHERM_00558620	8062	50069	134	14	ATU1, Alpha-TUbulin 1			TTHERM_00558620	6012	50069	115	13	ATU1, Alpha-TUbulin 1
	TTHERM_00006320	243	84956	18	1	tetrin A			TTHERM_00290850	3161	180077	49	9	Androglobin-like
	TTHERM_00143660	197	15306	5	1	histone H2A			TTHERM_01142770	1922	203012	34	8	Spef2A
	TTHERM_00088150	175	210163	30	1	nucleic acid helicase, putative			TTHERM_00691650	1365	102563	18	4	Cfap69
	TTHERM_00430020	175	34258	4	1	radial spokehead protein 9			TTHERM_00606960	783	34870	14	2	cell surface immobilization antigen
	TTHERM_00424640	151	133738	6	1	cyclic nucleotide-binding domain protein			TTHERM_00476670	294	22092	6	1	60S ribosomal protein L18a
	TTHERM_00499300	146	532210	2	1	outer arm dynein beta heavy chain			TTHERM_00655820	216	48729	4	1	translation elongation factor EF-1alpha
	TTHERM_00655820	137	48729	2	1	translation elongation factor EF-1alpha			TTHERM_00188400	159	53149	3	1	Cfap246
	TTHERM_00138500	122	20770	8	1	hypothetical protein			TTHERM_00006320	132	84956	10	1	tetrin A
	TTHERM_00149420	97	97791	20	1	hypothetical protein			TTHERM_00149420	53	97791	8	1	hypothetical protein
	TTHERM_000157929	96	55789	3	1	sperm-associated antigen 6			TTHERM_00322930	36	77995	3	1	hypothetical protein
	TTHERM_00086890	91	121100	7	1	transmembrane protein, putative			TTHERM_00088150	34	210163	2	1	nucleic acid helicase, putative
	TTHERM_00617810	52	94156	2	1	hypothetical protein			TTHERM_00138500	30	20770	1	1	hypothetical protein
	TTHERM_00322930	39	77995	4	1	hypothetical protein
	TTHERM_00459289	36	63713	1	1	diacylglycerol kinase
	TTHERM_00194670	31	54699	1	1	hypothetical protein

## Sheet: Adgb-like-Exp1
	WT (control)								Adgb-like-3HA
	Accession	Score	Mass	Matches	Sequences	Description			Accession	Score	Mass	Matches	Sequences	Description
	TTHERM_00348510	8218	50052	123	14	BTU1, Beta Tubulin 1			TTHERM_01142770	3881	203012	83	18	Spef2A
	TTHERM_00558620	8062	50069	134	14	ATU1, Alpha-Tubulin 1			TTHERM_00348510	2368	50052	36	5	BTU1, Beta Tubulin 1
	TTHERM_00006320	243	84956	18	1	tetrin A			TTHERM_00558620	1677	50069	35	3	ATU1, Alpha-Tubulin 1
	TTHERM_00143660	197	15306	5	1	histone H2A			TTHERM_00188400	1372	53149	27	6	Cfap246
	TTHERM_00088150	175	210163	30	1	nucleic acid helicase, putative			TTHERM_00290850	1009	180077	23	5	Androglobin-like
	TTHERM_00430020	175	34258	4	1	radial spokehead protein 9			TTHERM_00691650	949	102563	16	5	Cfap69
	TTHERM_00424640	151	133738	6	1	cyclic nucleotide-binding domain protein			TTHERM_00006320	499	84956	38	1	tetrin A
	TTHERM_00499300	146	532210	2	1	outer arm dynein beta heavy chain			TTHERM_00077420	425	11214	8	2	Cfap174
	TTHERM_00655820	137	48729	2	1	translation elongation factor EF-1alpha			TTHERM_00086890	179	121100	22	1	transmembrane protein, putative
	TTHERM_00138500	122	20770	8	1	hypothetical protein			TTHERM_00106980	158	8736	22	1	hypothetical protein
	TTHERM_00149420	97	97791	20	1	hypothetical protein			TTHERM_00394410	156	74976	23	1	Dpy-30 motif protein
	TTHERM_000157929	96	55789	3	1	sperm-associated antigen 6			TTHERM_00418580	156	23046	3	1	transcription factor iib protein, putative
	TTHERM_00086890	91	121100	7	1	transmembrane protein, putative			TTHERM_000690080	134	66910	7	1	Serine/Threonine kinase domain protein
	TTHERM_00617810	52	94156	2	1	hypothetical protein			TTHERM_00149420	121	97791	14	1	hypothetical protein
	TTHERM_00322930	39	77995	4	1	hypothetical protein			TTHERM_00721150	119	27654	3	1	60S ribosomal protein L7
	TTHERM_00459289	36	63713	1	1	diacylglycerol kinase			TTHERM_00113020	110	78713	9	1	AMP-binding enzyme family protein
	TTHERM_00194670	31	54699	1	1	hypothetical protein			TTHERM_00373700	109	120028	9	1	hypothetical protein
									TTHERM_00777260	100	35554	6	1	hypothetical protein
									TTHERM_00079720	58	26665	1	1	SNF7 family protein
									TTHERM_00322930	46	77995	6	1	hypothetical protein
									TTHERM_00194250	39	29949	1	1	SNF7 family protein
									TTHERM_00538870	34	395210	1	1	MIR domain protein
									TTHERM_00277340	31	94694	1	1	hypothetical protein

## Sheet: Adgb-like-Exp2
	WT (control)							Adgb-like-3HA
	Accession	Score	Mass	Matches	Sequences	Description		Accession	Score	Mass	Matches	Sequences	Description
	TTHERM_00138550	724	162687	68	1	hypothetical protein		TTHERM_01142770	2191	202890	70	23	Spef2A
	TTHERM_00455480	449	169282	53	1	phage head-tail family protein, putative		TTHERM_00290850	924	179945	38	16	Androglobin-like
	TTHERM_00577050	356	30230	32	1	hypothetical protein		TTHERM_00138550	500	162687	61	1	hypothetical protein
	TTHERM_00654110	214	345879	20	1	transmembrane protein, putative		TTHERM_00188400	438	53138	16	6	Cfap246
	TTHERM_00346500	159	43474	4	3	polyubiquitin		TTHERM_00577050	379	30230	37	1	hypothetical protein
	TTHERM_00467960	104	155224	4	1	hypothetical protein		TTHERM_00077420	290	11214	8	4	Cfap174
	TTHERM_00373700	97	119984	4	1	hypothetical protein		TTHERM_00455480	216	169282	23	1	phage head-tail family protein, putative
	TTHERM_00655820	89	48652	2	2	translation elongation factor EF-1alpha		TTHERM_00691650	174	102353	6	4	Cfap69
	TTHERM_00006320	76	84956	4	1	tetrin A		TTHERM_00373700	147	119984	6	1	hypothetical protein
	TTHERM_000019704	64	49339	4	1	cyclic nucleotide-binding domain protein		TTHERM_00006320	120	84956	7	1	tetrin A
	TTHERM_00885700	63	436258	2	2	MIR domain protein		TTHERM_00535929	101	51356	3	3	DNA double-strand break repair rad50 ATPase, putative
	TTHERM_00349050	62	198774	2	1	transmembrane protein, putative		TTHERM_00835010	95	16091	3	3	hypothetical protein
	TTHERM_00139700	60	87916	3	3	hypothetical protein		TTHERM_00467960	76	155224	3	1	hypothetical protein
	TTHERM_00518530	57	149177	2	1	hypothetical protein		TTHERM_00145340	68	92645	3	1	Serine/Threonine kinase domain protein
	TTHERM_00145340	57	92645	3	1	Serine/Threonine kinase domain protein		TTHERM_00139700	67	87916	3	2	hypothetical protein
	TTHERM_00298230	55	56077	2	1	PHR domain protein		TTHERM_000113279	39	43993	2	1	transmembrane protein, putative
	TTHERM_000841299	54	71727	4	1	calmodulin-domain kinase		TTHERM_00655820	66	48652	2	2	translation elongation factor EF-1alpha
	TTHERM_000963250	50	11212	2	1	hypothetical protein		TTHERM_00703450	65	18810	2	1	transport system kinase
	TTHERM_00976490	50	111082	1	1	CBF/Mak21 family protein		TTHERM_00857910	64	55253	1	1	growth-arrest-specific microtubule-binding protein
	TTHERM_00371140	48	271223	1	1	WD domain, G-beta repeat protein		TTHERM_00113020	61	78570	5	1	AMP-binding enzyme family protein
	TTHERM_001412048	47	86126	3	1	kinase domain protein		TTHERM_00085650	59	130304	2	1	DNA-directed RNA polymerase
	TTHERM_00492360	46	54132	1	1	hypothetical protein		TTHERM_00770630	57	52545	3	1	hypothetical protein
	TTHERM_00066880	46	26305	1	1	Rab-family small GTPase		TTHERM_00011780	56	169194	1	1	WD domain, G-beta repeat protein
	TTHERM_00086890	46	121034	2	1	transmembrane protein, putative		TTHERM_01289190	55	77142	1	1	hypothetical protein
	TTHERM_00630500	46	16797	2	2	calmodulin 1		TTHERM_000055959	53	77164	2	1	hypothetical protein
	TTHERM_00011810	45	256317	1	1	transmembrane protein, putative		TTHERM_00143660	52	15306	1	1	histone H2A
	TTHERM_00592870	45	101981	2	1	hypothetical protein		TTHERM_01099090	51	374705	2	1	hypothetical protein
	TTHERM_01295360	44	105617	1	1	cyclic nucleotide-binding domain protein		TTHERM_00654110	51	345879	3	1	transmembrane protein, putative
	TTHERM_00138459	43	501225	1	1	ATP-dependent metalloprotease FtsH family protein		TTHERM_00535660	50	64268	2	1	D-alanyl-D-alanine carboxypeptidase family protein
	TTHERM_00535660	41	64268	2	1	D-alanyl-D-alanine carboxypeptidase family protein		TTHERM_000963250	49	11212	2	1	hypothetical protein
	TTHERM_00035640	41	259629	2	1	NACHT domain protein		TTHERM_00046200	47	766471	1	1	GTP-binding protein, putative
	TTHERM_00370880	41	94054	1	1	SET domain protein		TTHERM_00346500	47	43474	2	2	polyubiquitin
	TTHERM_00149420	40	97692	2	1	hypothetical protein		TTHERM_00473320	46	101618	1	1	coiled-coil lobo-like protein, putative
	TTHERM_00600780	40	194376	1	1	myosin head protein		TTHERM_00518530	46	149177	1	1	hypothetical protein
	TTHERM_00895580	40	70403	1	1	LA motif RNA-binding domain protein		TTHERM_00138370	46	76681	1	1	ubiquitin-like modifier-activating enzyme
	TTHERM_00614680	39	45894	1	1	hypothetical protein		TTHERM_00624150	45	64753	2	1	PX-domain protein
	TTHERM_001292219	38	66786	1	1	hypothetical protein		TTHERM_00149420	44	97692	2	1	hypothetical protein
	TTHERM_00997590	38	121691	1	1	cation channel family protein		TTHERM_00140960	44	76039	1	1	hypothetical protein
	TTHERM_00138370	38	76681	1	1	ubiquitin-like modifier-activating enzyme		TTHERM_00138459	43	501225	1	1	ATP-dependent metalloprotease FtsH family protein
	TTHERM_00969610	38	77329	1	1	SAM domain protein		TTHERM_00600700	43	133412	1	1	hypothetical protein
	TTHERM_00338249	37	132493	1	1	3',5'-cyclic-nucleotide phosphodiesterase		TTHERM_00442920	42	73076	2	1	kinase domain protein
	TTHERM_00295090	37	333945	1	1	Serine/Threonine kinase domain protein		TTHERM_00715790	42	190197	1	1	EF hand protein
	TTHERM_00442770	36	98738	1	1	CGMP-dependent kinase 5-1		TTHERM_00442680	41	40459	1	1	hypothetical protein
	TTHERM_00077080	36	39930	1	1	carrier protein		TTHERM_00885700	40	436258	1	1	MIR domain protein
	TTHERM_00992940	35	138549	1	1	hypothetical protein		TTHERM_01344730	40	47215	1	1	hypothetical protein
	TTHERM_00923210	35	101758	1	1	cyclic nucleotide-binding domain protein		TTHERM_00497600	40	18171	1	1	EF-hand pair protein
	TTHERM_00561590	35	158393	1	1	ABC transporter C family protein		TTHERM_00569500	39	239707	1	1	guanine nucleotide exchange factor
	TTHERM_00933080	35	325566	1	1	EF hand protein		TTHERM_00038990	38	102686	1	1	flagellar associated protein
	TTHERM_00160770	35	28708	1	1	tyrosine 3-monooxygenase/tryptophan 5-monooxygenase activation protein, epsilon protein		TTHERM_001412048	38	86126	2	1	kinase domain protein
	TTHERM_00322930	35	77962	2	1	hypothetical protein		TTHERM_00105110	37	71627	1	1	heat shock 70 kDa protein
	TTHERM_000785819	34	137687	1	1	endo-1,4-beta-xylanase xylA, putative		TTHERM_00086890	37	121034	1	1	transmembrane protein, putative
	TTHERM_00012990	34	158126	1	1	vacuolar sorting protein 9, VPS9 domain protein		TTHERM_00976490	37	111082	1	1	CBF/Mak21 family protein
	TTHERM_00016220	34	51036	1	1	hypothetical protein		TTHERM_00474890	37	376639	1	1	IQ calmodulin-binding motif protein, putative
	TTHERM_00721530	34	29173	1	1	antioxidant, AhpC/TSA family protein		TTHERM_00471790	37	441500	1	1	amine-terminal region of chorein, A TM vesicle-mediated sorter
	TTHERM_00127110	33	348868	1	1	hypothetical protein		TTHERM_00149600	36	140110	1	1	hypothetical protein
	TTHERM_00532410	33	136007	1	1	cation channel family protein		TTHERM_00052160	36	87295	1	1	tetrin B
	TTHERM_00420460	33	59395	1	1	transmembrane protein, putative		TTHERM_000785819	36	137687	1	1	endo-1,4-beta-xylanase xylA, putative
	TTHERM_01100310	33	88245	1	1	zinc knuckle protein, putative		TTHERM_00037770	36	42580	1	1	proteinase inhibitor I4 serpin
	TTHERM_00192030	33	61182	1	1	hypothetical protein		TTHERM_00185900	35	89503	1	1	hypothetical protein
	TTHERM_00812870	33	183113	1	1	hypothetical protein		TTHERM_00371140	35	271223	1	1	WD domain, G-beta repeat protein
	TTHERM_00497900	33	126161	1	1	phospholipid-translocating P-type ATPase, flippase family protein		TTHERM_00790590	35	35468	1	1	plant dual-specificity MAP kinase kinase family domain protein
	TTHERM_00140960	32	76039	1	1	hypothetical protein		TTHERM_01307970	35	99347	1	1	hypothetical protein
	TTHERM_00569500	32	239707	1	1	guanine nucleotide exchange factor		TTHERM_00160770	34	28708	1	1	tyrosine 3-monooxygenase/tryptophan 5-monooxygenase activation protein, epsilon protein
	TTHERM_000343609	32	116307	1	1	Serine/Threonine kinase domain protein		TTHERM_00382410	34	79850	1	1	transmembrane protein, putative
	TTHERM_000624348	32	33942	1	1	transmembrane protein, putative		TTHERM_00013530	34	92589	1	1	hypothetical protein
	TTHERM_000539043	31	63393	1	1	transmembrane protein, putative		TTHERM_00322930	34	77962	2	1	hypothetical protein
	TTHERM_00780850	31	75268	1	1	hypothetical protein		TTHERM_00857870	34	86645	1	1	MORN motif protein
	TTHERM_00414520	31	175920	1	1	transmembrane protein, putative		TTHERM_00088150	34	209810	1	1	nucleic acid helicase, putative
	TTHERM_00193560	31	60401	1	1	hypothetical protein		TTHERM_00997590	34	121691	1	1	cation channel family protein
	TTHERM_000372549	31	376270	1	1	transmembrane protein, putative		TTHERM_00349000	34	100207	1	1	hypothetical protein
	TTHERM_01027460	31	41627	1	1	hypothetical protein		TTHERM_000161279	34	114189	1	1	hypothetical protein
	TTHERM_00049060	30	60402	1	1	tetratricopeptide repeat protein		TTHERM_000841299	33	71727	1	1	calmodulin-domain kinase
	TTHERM_01212890	30	111955	1	1	NACHT domain protein		TTHERM_00077170	33	76192	1	1	Ulp1 protease family, carboxy-terminal domain protein
	TTHERM_00241540	30	123082	1	1	Serine/Threonine kinase domain protein		TTHERM_00327270	33	17123	1	1	clathrin assembly small subunit protein
	TTHERM_00836720	30	155274	1	1	hypothetical protein		TTHERM_00016170	33	15520	1	1	histone H3.4
	TTHERM_01039820	30	78392	1	1	hypothetical protein		TTHERM_00160990	33	84399	1	1	dynamin central region family protein
	TTHERM_00043920	30	153848	1	1	hypothetical protein		TTHERM_00312810	33	42826	1	1	flagellar associated protein
	TTHERM_00857870	30	86645	1	1	MORN motif protein		TTHERM_00387130	33	80078	1	1	hypothetical protein
	TTHERM_00248250	30	116804	1	1	YLP motif protein		TTHERM_00051670	33	110121	1	1	kinase domain protein
								TTHERM_000372549	32	376270	1	1	transmembrane protein, putative
								TTHERM_00502440	32	49284	1	1	hypothetical protein
								TTHERM_000069709	32	44660	1	1	transmembrane protein, putative
								TTHERM_00077080	32	39930	1	1	carrier protein
								TTHERM_00243710	32	64479	1	1	eukaryotic-type DNA primase, large subunit
								TTHERM_00312490	32	90769	1	1	hypothetical protein
								TTHERM_00790610	32	257818	1	1	hypothetical protein
								TTHERM_00127110	32	348868	1	1	hypothetical protein
								TTHERM_00101200	32	21260	1	1	transmembrane protein, putative
								TTHERM_000690080	31	66789	1	1	Serine/Threonine kinase domain protein
								TTHERM_00497900	31	126161	1	1	phospholipid-translocating P-type ATPase, flippase family protein
								TTHERM_00585080	31	57876	1	1	flavin-binding monooxygenase-like protein
								TTHERM_00827020	31	160796	1	1	phospholipase d1
								TTHERM_00125380	31	180391	1	1	kinase domain protein
								TTHERM_00579300	31	279759	1	1	transmembrane protein, putative
								TTHERM_00091490	31	162614	1	1	tetratricopeptide repeat protein
								TTHERM_00438870	31	98851	1	1	Serine/Threonine kinase domain protein
								TTHERM_00049000	30	103860	1	1	hypothetical protein
								TTHERM_01113060	30	123800	1	1	hypothetical protein
								TTHERM_00920820	30	80382	1	1	hypothetical protein
								TTHERM_00049060	30	60402	1	1	tetratricopeptide repeat protein

## Sheet: Adgb-like-Exp3
	WT (control)							Adgb-like-3HA
	Accession	Score	Mass	Matches	Sequences	Description		Accession	Score	Mass	Matches	Sequences	Description
	TTHERM_00348510	293	49953	6	5	BTU1, beta-tubulin		TTHERM_00290850	1085	179945	35	26	Androglobin-like
	TTHERM_00777260	181	35532	8	5	hypothetical protein		TTHERM_01142770	873	202890	31	20	Spef2A
	TTHERM_00218910	158	33571	4	4	sperm-tail PG-rich repeat protein		TTHERM_00691650	747	102353	17	13	Cfap69
	TTHERM_00655820	147	48652	3	3	translation elongation factor EF-1alpha		TTHERM_00188400	447	53138	12	9	Cfap246
	TTHERM_00558620	136	49969	3	2	ATU1, alpha tubulin		TTHERM_00205170	96	17751	4	4	Tt170
	TTHERM_00418580	134	23024	4	3	transcription factor iib protein, putative		TTHERM_00077420	251	11214	6	3	Cfap174
	TTHERM_00434070	112	27928	3	2	ribosomal protein S9 component of cytosolic 80S ribosome and 40S small subunit		TTHERM_00348510	249	49953	5	4	BTU1, beta tubulin
	TTHERM_00566780	100	42540	3	3	actin		TTHERM_00655820	237	48652	7	5	translation elongation factor EF-1alpha
	TTHERM_00823670	82	17775	2	2	40S ribosomal protein S19		TTHERM_00777260	162	35532	5	3	hypothetical protein
	TTHERM_00732640	81	31376	2	2	60S ribosomal protein L13/L16		TTHERM_00279780	113	36739	5	3	dual specificity phosphatase domain protein
	TTHERM_00561680	78	14187	2	2	ribosomal protein L35		TTHERM_00578720	103	24730	4	3	kinase domain protein
	TTHERM_00661650	77	30026	1	1	glutathione S-transferase, amine-terminal domain protein		TTHERM_000476849	99	26524	2	1	hypothetical protein
	TTHERM_00373700	75	119984	2	1	hypothetical protein		TTHERM_01002860	99	48342	3	3	carboxy-terminal crystallin fold protein
	TTHERM_00088150	70	209810	4	1	nucleic acid helicase, putative		TTHERM_00158520	95	81942	1	1	predicted protein
	TTHERM_00697490	68	16688	2	2	60S ribosomal protein L14		TTHERM_00697490	90	16688	3	3	60S ribosomal protein L14
	TTHERM_00192030	68	61182	2	2	hypothetical protein		TTHERM_00558620	86	49969	2	2	ATU1, alpha tubulin
	TTHERM_000963250	63	11212	2	1	hypothetical protein		TTHERM_00088150	85	209810	5	1	nucleic acid helicase, putative
	TTHERM_00578640	60	23369	2	2	60S ribosomal protein L13		TTHERM_00189170	81	11321	2	2	histone H4
	TTHERM_00131110	54	17892	1	1	40S ribosomal protein S18, putative		TTHERM_00561680	80	14187	4	3	ribosomal protein L35
	TTHERM_00322930	53	77962	4	1	hypothetical protein		TTHERM_00418580	78	23024	2	2	transcription factor iib protein, putative
	TTHERM_00762890	49	14922	2	2	40S ribosomal protein S17		TTHERM_00566780	75	42540	4	2	actin
	TTHERM_000441959	48	31988	1	1	sperm-tail PG-rich repeat protein		TTHERM_00529510	75	17618	1	1	hypothetical protein
	TTHERM_00440640	47	163165	1	1	ABC transporter C family protein		TTHERM_00835010	74	16091	2	2	hypothetical protein
	TTHERM_00013510	46	110426	2	1	hypothetical protein		TTHERM_00823670	71	17775	2	2	40S ribosomal protein S19
	TTHERM_00705050	46	17437	1	1	transcription factor BTF3a		TTHERM_00151820	71	101189	2	2	AAA family ATPase CDC48 subfamily protein
	TTHERM_00155370	46	68331	1	1	leishmanolysin peptidase		TTHERM_00467660	64	17082	2	2	40S ribosomal protein S24
	TTHERM_00773210	46	42063	1	1	flagellar associated protein		TTHERM_00577050	64	30230	3	1	hypothetical protein
	TTHERM_00134940	44	16851	1	1	60S ribosomal protein L23a		TTHERM_00218910	62	33571	2	2	sperm-tail PG-rich repeat protein
	TTHERM_00790590	44	35468	1	1	plant dual-specificity MAP kinase kinase family domain protein		TTHERM_00322930	62	77962	4	1	hypothetical protein
	TTHERM_01245600	44	148469	2	1	phage head-tail family protein, putative		TTHERM_00476670	54	22092	2	1	60S ribosomal protein L18a
	TTHERM_00086890	44	121034	1	1	transmembrane protein, putative		TTHERM_00762890	50	14922	1	1	40S ribosomal protein S17
	TTHERM_01100310	43	88245	1	1	zinc knuckle protein, putative		TTHERM_00406590	50	57701	1	1	EF-hand pair protein
	TTHERM_00227270	43	13817	1	1	60S ribosomal protein L22, putative		TTHERM_00625950	49	44970	1	1	hypothetical protein
	TTHERM_00773330	42	17620	1	1	40S ribosomal protein S13		TTHERM_00317440	48	49008	1	1	acyl carrier reductase
	TTHERM_00571860	42	59955	2	2	ATP synthase F1, alpha subunit		TTHERM_000160999	48	17231	1	1	nucleoside diphosphate kinase
	TTHERM_00454080	40	15035	1	1	predicted protein		TTHERM_00160810	48	43336	1	1	FAD/FMN-binding family oxidoreductase
	TTHERM_00139700	39	87916	1	1	hypothetical protein		TTHERM_00077240	48	42673	1	1	polyubiquitin
	TTHERM_00614680	38	45894	1	1	hypothetical protein		TTHERM_00666540	47	18112	1	1	60S ribosomal protein L21
	TTHERM_00190950	38	42429	1	1	macronuclear actin		TTHERM_00487090	46	38804	1	1	fructose-bisphosphate aldolase
	TTHERM_00136120	38	21719	1	1	60S ribosomal protein L6		TTHERM_00522810	40	27590	1	1	hypothetical protein
	TTHERM_00149420	37	97692	1	1	hypothetical protein		TTHERM_00703450	40	18810	1	1	transport system kinase
	TTHERM_00149190	36	726649	1	1	ubiquitin-activating enzyme E1		TTHERM_00138550	40	162687	2	1	hypothetical protein
	TTHERM_00467960	36	155224	1	1	hypothetical protein		TTHERM_01345750	39	99171	1	1	hypothetical protein
	TTHERM_00582160	36	50296	1	1	transmembrane protein, putative		TTHERM_00777270	39	35987	1	1	hypothetical protein
	TTHERM_00011380	35	99073	1	1	kinase domain protein		TTHERM_00991630	38	20912	1	1	hypothetical protein
	TTHERM_00561590	35	158393	1	1	ABC transporter C family protein		TTHERM_00617810	37	94035	1	1	hypothetical protein
	TTHERM_00339620	35	20467	1	1	ubiquitin/ribosomal fusion protein, putative		TTHERM_00013510	37	110426	1	1	hypothetical protein
	TTHERM_00721150	34	27643	1	1	60S ribosomal protein L7		TTHERM_01245600	36	148469	1	1	phage head-tail family protein, putative
	TTHERM_01386050	34	22692	1	1	40S ribosomal protein S5		TTHERM_00706300	35	26199	1	1	ribosomal protein S9
	TTHERM_00204080	34	209699	1	1	helicase carboxy-terminal domain protein		TTHERM_00773330	35	17620	1	1	40S ribosomal protein S13
	TTHERM_00030240	34	210615	1	1	translation initiation factor eIF3 subunit		TTHERM_01528510	35	31795	1	1	hypothetical protein
	TTHERM_000690080	33	66789	1	1	Serine/Threonine kinase domain protein		TTHERM_00549500	35	23862	1	1	calmodulin 7-2
	TTHERM_00933080	33	325566	1	1	EF hand protein		TTHERM_00160770	34	28708	1	1	tyrosine 3-monooxygenase/tryptophan 5-monooxygenase activation protein, epsilon protein
	TTHERM_00128610	33	99973	1	1	transmembrane protein, putative		TTHERM_00649240	34	56061	1	1	growth-arrest-specific microtubule-binding protein
	TTHERM_00129740	33	171076	1	1	hypothetical protein		TTHERM_00716240	33	28862	1	1	60S ribosomal protein L2/L8
	TTHERM_00518530	32	149177	1	1	hypothetical protein		TTHERM_00938790	33	18069	1	1	transport system kinase
	TTHERM_00476670	32	22092	1	1	60S ribosomal protein L18a		TTHERM_00023980	33	25679	1	1	GTP-binding nuclear protein Ran-1
	TTHERM_00193900	32	197863	1	1	hypothetical protein		TTHERM_00614680	33	45894	1	1	hypothetical protein
	TTHERM_00488270	32	83925	1	1	AMP-binding enzyme family protein		TTHERM_000841299	33	71727	1	1	calmodulin-domain kinase
	TTHERM_00037290	32	198804	1	1	hypothetical protein		TTHERM_00242240	32	16703	1	1	hypothetical protein
	TTHERM_00137840	32	99556	1	1	hypothetical protein		TTHERM_01179900	32	26328	1	1	hypothetical protein
	TTHERM_00030050	31	137161	1	1	cyclic nucleotide-binding domain protein		TTHERM_000055959	32	77164	1	1	hypothetical protein
	TTHERM_01027460	31	41627	1	1	hypothetical protein		TTHERM_00143660	31	15306	1	1	histone H2A
	TTHERM_000841299	30	71727	1	1	calmodulin-domain kinase		TTHERM_00128610	31	99973	1	1	transmembrane protein, putative
	TTHERM_000232999	30	17630	1	1	hypothetical protein		TTHERM_000691351	31	17030	1	1	hypothetical protein
								TTHERM_00518530	31	149177	1	1	hypothetical protein
								TTHERM_00049060	31	60402	1	1	tetratricopeptide repeat protein
								TTHERM_00221120	31	89713	1	1	granule tip protein
								TTHERM_00327180	30	48423	1	1	hypothetical protein
