# Supplementary material for: Composition and function of the C1b/C1f region in the ciliary central apparatus
Source: Sci Rep. 2021 Jun 3;11:11760. doi: 10.1038/s41598-021-90996-9 (PMC8175508; doi:10.1038/s41598-021-90996-9)
Supplement: Supplementary file 7 — Supplementary Information 7. [file 41598_2021_90996_MOESM7_ESM.xlsx]

## Sheet: Identification
				number of peptides identified in 6 experiments (1-6)
No.						SPEF2coDel						CFAP69-KO						WT
	Acc.no.	Name	Description	1	2	3	4	5	6	1	2	3	4	5	6	1	2	3	4	5	6
1	EAR88946.1,XP_001009191.1	Hydin	hydrocephalus-inducing protein	75	72	71	77	89	78	68	70	67	68	66	57	88	80	87	88	77	86
2	EAS02761.1,EAS04986.1,XP_001023006.1,XP_001025231.1	Btu1	tubulin (macronuclear),tubulin (macronuclear),tubulin,tubulin	47	46	47	49	46	47	48	44	45	48	48	48	44	43	44	46	45	44
3	EAR92529.2,XP_001012774.2	Ift172	intraflagellar transporter, putative (macronuclear),intraflagellar transporter, putative	47	40	41	40	37	41	41	39	29	32	28	28	47	49	49	51	40	49
4	EAS02179.1,XP_001022424.1	Atu1	tubulin/FtsZ family, GTPase domain protein (macronuclear),tubulin/FtsZ family, GTPase domain protein	33	33	35	32	35	34	31	33	28	30	32	29	36	33	34	33	33	37
5	EAS00374.2,XP_001020619.2	Ift139	tetratricopeptide repeat protein (macronuclear),tetratricopeptide repeat protein	25	21	20	25	22	29	19	18	6	15	15	18	38	42	34	40	37	40
6	EAR94374.2,XP_001014814.2	Cfap54	hypothetical protein TTHERM_00049190 (macronuclear),hypothetical protein TTHERM_00049190	18	24	21	30	21	23	15	20	16	22	29	18	28	30	34	30	27	34
7	EAR88798.2,XP_001009043.2	Ift121	WD40 repeat protein (macronuclear),WD40 repeat protein	25	23	19	22	20	21	14	17	12	11	12	13	33	35	32	33	29	29
8	EAR82443.2,XP_001030106.2	Spef2A	hypothetical protein TTHERM_01142770 (macronuclear),hypothetical protein TTHERM_01142770	1						19	17	21	14	20	17	26	27	32	35	25	29
9	EAR82687.2,XP_001030350.2	Ift144	WD40 repeat protein (macronuclear),WD40 repeat protein	19	18	21	17	23	22	12	12	13	12	15	11	32	32	32	36	23	28
10	EAR98457.3,XP_001018702.3	Adgl	hypothetical protein TTHERM_00290850 (macronuclear),hypothetical protein TTHERM_00290850	1					1	16	20	16	22	17	17	30	30	30	30	26	28
11	EAR92018.1,XP_001012263.1	HSP70/DnaK	heat shock 70 kDa protein (macronuclear),heat shock 70 kDa protein	20	21	17	20	17	16	23	17	17	21	23	22	21	21	21	22	22	22
12	EAS00408.1,XP_001020653.1	Ift140	intraflagellar transporter (macronuclear),intraflagellar transporter	20	14	12	18	20	21	14	12	14	14	14	15	28	27	29	23	26	23
13	EAR82753.3,XP_001030416.3	Ift80	intraflagellar transporter (macronuclear),intraflagellar transporter	20	16	18	19	15	18	20	13	14	12	14	15	23	27	25	21	21	18
14	EAR90704.2,XP_001010949.2	Cfap46	hypothetical protein TTHERM_00705200 (macronuclear),hypothetical protein TTHERM_00705200	21	15	20	23	21	17	14	14	14	17	17	16	17	20	21	22	16	22
15	EAR85980.1,XP_976575.1	Ift81	intraflagellar transporter-like protein (macronuclear),intraflagellar transporter-like protein	17	17	15	17	16	19	16	16	17	9	14	12	20	24	22	21	18	19
16	EAS01313.2,XP_001021558.2	Ift74	intraflagellar transporter-like protein, putative (macronuclear),intraflagellar transporter-like protein, putative	19	20	14	15	18	19	12	15	18	15	14	14	19	17	19	16	15	16
17	EAR85075.2,XP_001032738.2	Cfap74	hypothetical protein TTHERM_00530270 (macronuclear),hypothetical protein TTHERM_00530270	12	15	15	14	16	12	11	13	15	13	13	11	14	16	15	17	13	12
18	EAS03374.2,XP_001023619.2	Ift122	intraflagellar transporter (macronuclear),intraflagellar transporter	12	12	11	14	13	13	8	9	5	5	8	8	24	22	18	22	14	20
19	EAR82438.2,XP_001030101.2	Ift88	tetratricopeptide repeat protein (macronuclear),tetratricopeptide repeat protein	15	12	13	14	11	12	10	12	14	9	11	9	14	14	15	15	15	16
20	EAR84622.3,XP_001032285.3	Ift52	intraflagellar transporter-like protein (macronuclear),intraflagellar transporter-like protein	12	15	12	12	12	13	14	10	13	7	10	11	13	15	15	16	12	14
21	EWS70940.1,XP_012656496.1	Cfap47	flagellar associated protein, putative (macronuclear),flagellar associated protein, putative	10	10	5	13	11	8	7	4	6	12	7	8	15	20	20	26	19	16
22	EAS02068.1,XP_001022313.1	Kif9	kinesin motor catalytic domain protein (macronuclear),kinesin motor catalytic domain protein	15	12	13	13	14	14	7	6	7	6	11	7	13	13	17	17	14	14
23	EAS05962.2,XP_001026207.2	Cfap39?	calcium-translocating P-type ATPase, PMCA-type protein (macronuclear),calcium-translocating P-type ATPase, PMCA-type protein	13	14	6	11	12	8	7	12	8	11	13	10	15	15	14	11	9	11
24	EAR89832.2,XP_001010077.2	Spef2b	hypothetical protein TTHERM_00633390 (macronuclear),hypothetical protein TTHERM_00633390	14	13	12	14	14	11	9	5	6	7	7	8	14	8	14	12	10	10
25	EAS06586.1,XP_001026831.1	Ift54	microtubule-binding protein MIP-T3 (macronuclear),microtubule-binding protein MIP-T3	11	11	10	11	10	9	11	7	7	8	8	7	12	13	15	13	12	11
26	EAR86859.2,XP_001007104.2	Tt170	transport system kinase (macronuclear),transport system kinase	10	9	9	10	10	10	10	11	12	10	12	12	9	9	10	12	11	10
27	EAR96384.3,XP_001016629.3	Cfap221	hypothetical protein TTHERM_00189530 (macronuclear),hypothetical protein TTHERM_00189530	11	10	9	12	12	11	8	8	5	10	10	10	13	9	10	10	9	9
28	EAR84467.2,XP_001032130.2	Cfap69	hypothetical protein TTHERM_00691650 (macronuclear),hypothetical protein TTHERM_00691650					2	1							14	10	14	9	14	11
29	EAS06690.2,XP_001026932.2	HSP70/DnaK	DnaK protein (macronuclear),DnaK protein	8	8	11	10	9	5	11	9	7	8	6	8	13	8	10	10	11	12
30	EAR81839.1,XP_001029502.1	Ift38	clusterin-associated protein (macronuclear),clusterin-associated protein	8	8	10	8	9	7	11	9	10	7	9	4	11	11	9	11	9	10
31	EAR82129.3,XP_001029792.3	Ift57	intraflagellar transporter-like protein (macronuclear),intraflagellar transporter-like protein	8	9	7	8	10	9	8	6	11	8	9	6	11	10	9	10	9	10
32	EAR96271.2,XP_001016516.2	Cfap246	LRR and guanylate kinase domain protein (macronuclear),LRR and guanylate kinase domain protein							8	10	6	8	8	8	10	7	9	9	11	11
33	EAR84554.2,XP_001032217.2	Bbs7	bardet-biedl syndrome 7 protein, putative (macronuclear),bardet-biedl syndrome 7 protein, putative	5	5	4	5	8	9	3	5	2	3	3	2	13	11	13	15	13	15
34	EAR95597.3,XP_001015842.3	Cfap226	radial spoke head-like protein (macronuclear),radial spoke head-like protein	12	6	4	5	6	7	5	6	5	1	4	2	11	13	14	11	10	11
35	EAR94176.2,XP_001014421.2	Cfap39?	calcium-translocating P-type ATPase, PMCA-type protein (macronuclear),calcium-translocating P-type ATPase, PMCA-type protein	2	3	1	5	3	2	1	5		5	11	9	10	15	8	14	12	18
36	EAR96866.2,XP_001017111.2	Ift46	intraflagellar transport complex B protein 46 carboxy-terminal protein (macronuclear),intraflagellar transport complex B protein 46 carboxy-terminal protein	8	8	7	4	5	7	6	4	6	5	6	5	8	8	9	7	8	8
37	EAR90515.3,XP_001010760.3	PYK	pyruvate kinase complex alpha subunit (macronuclear),pyruvate kinase complex alpha subunit	4	5	2	5	6	6	5	4	3	6	5	3	10	15	11	9	9	11
38	EAR82752.1,XP_001030415.1	Bbs1	bardet-biedl syndrome 1 family protein, putative (macronuclear),bardet-biedl syndrome 1 family protein, putative	4	5	3	3	6	4	2			2	2		12	14	13	11	10	8
39	EAR98638.2,XP_001018883.2	Bbs2	bardet-biedl syndrome protein, putative (macronuclear),bardet-biedl syndrome protein, putative	5	4	3	6	7	8	4	4	2	2	1	2	9	10	12	12	10	11
40	EAR85197.1,XP_001032860.1	ENO1	carboxy-terminal TIM barrel domain enolase (macronuclear),carboxy-terminal TIM barrel domain enolase	4	5	5	5	2	3	3	3	3	4	2	3	9	10	9	7	8	7
41	EAR95042.1,XP_001015287.1	Bbs9	bardet-biedl syndrome protein, putative (macronuclear),bardet-biedl syndrome protein, putative	6	3	2	4	3	4	2	3	1	2	1	1	8	8	13	7	7	10
42	EAS06710.1,XP_001026952.1	Cfap39?	calcium-translocating P-type ATPase, PMCA-type protein (macronuclear),calcium-translocating P-type ATPase, PMCA-type protein	4	4	1	6	2		9	6	4	10	9	8	2	1	2	1	1	2
43	EAR95438.2,XP_001015683.2	Cfap174	C-Myc-binding protein, putative (macronuclear),C-Myc-binding protein, putative	3	4	4	4	4	5	3	3	6	3	5	5	6	6	4	3	4	4
44	EAR82943.2,XP_001030606.2	Bbs4	bardet-biedl syndrome 4 protein (macronuclear),bardet-biedl syndrome 4 protein	1			2	1	1							6	5	6	4	6	10
45	EAR94453.1,XP_001014643.1	Eno2	phosphopyruvate hydratase (macronuclear),phosphopyruvate hydratase	2	5	2	9	6	1	4	4	4	4	5	5	1		2	4	3	3
46	EAR97273.1,XP_001017518.1	Ift20	intraflagellar transporter-like protein (macronuclear),intraflagellar transporter-like protein	3	3	3	3	2	2	3	4	3	2	3	4	4	5	5	2	4	4
47	EWS72509.1,XP_012654945.1	Bbs8	TRP protein for ciliary function protein (macronuclear),TRP protein for ciliary function protein	1	1		2	1	2			1				5	5	3	4	2	4
48	EAR88498.2,XP_001008743.2	Hsp70/DnaK	heat shock-binding protein 70, ER luminal protein (macronuclear),heat shock-binding protein 70, ER luminal protein	2	3	3	2	3	1	4	4	3	3	3	3	2	2	1	2	2	2
49	EAR91218.2,XP_001011463.2	Bbs5	bardet-biedl syndrome 5-like protein, putative (macronuclear),bardet-biedl syndrome 5-like protein, putative	2	1	1	2	1	1	2		1	1	1		3	3	4	4	3	2
50	EAR86830.2,XP_001007075.2	Ift43	hypothetical protein TTHERM_00202900 (macronuclear),hypothetical protein TTHERM_00202900	3		2	1	2		1	1	1				3	2	3	2		2
